# Supplementary material for: Genome-wide association analysis of nutrient traits in the oyster Crassostrea gigas: genetic effect and interaction network
Source: BMC Genomics. 2019 Jul 31;20:625. doi: 10.1186/s12864-019-5971-z (PMC6670154; doi:10.1186/s12864-019-5971-z)
Supplement: Supplementary file 3 — Table S3 Four hundred and twenty-seven oysters collected from the world-wide scale and their phenotyping values, including the content of glycogen, protein, and 17 different amino acids. (XLSX 66 kb) [file 12864_2019_5971_MOESM3_ESM.xlsx]

## Sheet: phenotype value-tableS2
Table S3. Four hundred and twenty-seven oysters collected from the world-wide scale and their phenotyping values, including the content of glycogen, protein, and 17 different amino acids.
Numbers	location	Glycogen	protein	Glu	Tau	Asp	Lys	Leu	Arg	Gly	Ala	Val	Pro	Ile	Ser	Thr	Phe	His	Tyr	Cys	Met
22_1	Bayuquan	18.1473	53.1009	5.75	4.788	4.07	3.59	2.96	3.21	3.2	2.46	2.18	2.13	1.95	1.81	1.74	1.67	1.5	1.03	0.48	0.04
22_15	Bayuquan	20.6503	52.3303	6.02	4.718	4.07	3.3	2.92	2.87	2.54	2.42	2.11	2.24	1.96	1.86	1.77	1.7	1.49	0.91	0.3	0.08
22_18	Bayuquan	18.201	53.5594	5.76	4.626	3.99	3.44	2.87	3.07	2.69	2.35	2.07	2.15	1.87	1.97	1.8	1.63	1.56	1.03	0.48	0.17
22_25	Bayuquan	20.6148	50.8338	5.82	4.76	3.99	3.09	2.79	2.62	2.34	2.2	2.05	2.15	1.88	1.77	1.69	1.64	1.42	0.96	0.43	0.07
22_9	Bayuquan	17.2137	54.3037	5.98	4.942	4.16	3.54	3	3.17	2.96	2.48	2.13	2.14	1.95	1.95	1.81	1.68	1.56	1.08	0.38	0.05
23_20	Bayuquan	17.0728	56.2321	6.38	5.034	4.34	3.33	3.16	2.72	2.29	2.15	2.3	2.01	2.14	1.89	1.83	1.87	1.48	0.99	0.47	0.06
23_25	Bayuquan	19.1735	53.4665	6.12	5.058	4.23	3.3	3.01	2.75	2.64	2.36	2.16	2.2	2.04	1.78	1.8	1.77	1.41	1	0.36	0.07
8A_1	Bayuquan	14.6155	58.7061	6.24	4.508	4.29	3.51	3.18	3.12	2.81	2.45	2.28	1.92	2.08	1.99	1.9	1.88	1.47	1.16	0.4	0.1
8A_10	Bayuquan	16.7352	53.1487	6.13	4.512	4.17	3.43	3.07	3.02	2.96	2.52	2.18	2.08	1.99	1.92	1.85	1.79	1.44	1.26	0.45	0.09
8A_11	Bayuquan	17.35	55.1633	6.11	4.494	4.06	3.52	3.06	3.1	2.96	2.6	2.17	2.09	1.98	1.85	1.82	1.78	1.45	1.18	0.36	0.06
8A_12	Bayuquan	16.5372	54.3848	6.01	4.721	4.11	3.56	3.04	3.19	2.96	2.53	2.12	2.05	1.95	1.98	1.84	1.76	1.48	1.26	0.32	0.06
8A_13	Bayuquan	15.5982	57.5606	6.26	4.79	4.36	3.82	3.25	3.42	3.3	2.76	2.34	2.12	2.12	1.81	1.85	1.79	1.44	1.05	0.48	0.06
8A_15	Bayuquan	16.6499	55.1682	6.11	4.698	4.13	3.55	3.09	3.13	3	2.59	2.19	2.08	1.98	2.03	1.88	1.74	1.51	1.21	0.42	0.06
8A_2	Bayuquan	17.5028	54.0649	6.13	4.691	4.14	3.43	3.09	3.02	2.76	2.47	2.2	2.09	2	1.95	1.82	1.76	1.48	1.15	0.52	0.06
8A_3	Bayuquan	18.0879	51.9962	6.21	4.857	4.2	3.45	3.03	2.97	2.8	2.46	2.19	2.19	2	1.79	1.8	1.82	1.44	1.2	0.47	0.08
8A_6	Bayuquan	20.2924	53.2879	5.71	4.398	3.83	3.42	2.87	3.1	3.07	2.49	2.11	1.94	1.87	1.7	1.71	1.68	1.33	1.11	0.46	0.06
8A_7	Bayuquan	17.3153	55.636	6.19	4.544	4.16	3.55	3.1	3.17	3	2.6	2.2	2.1	1.99	2.02	1.89	1.82	1.51	1.34	0.42	0.06
8A_8	Bayuquan	16.8941	56.5938	6.28	4.736	4.23	3.68	3.19	3.26	3.14	2.65	2.29	2.07	2.08	1.68	1.78	1.83	1.52	0.99	0.53	0.06
8A_9	Bayuquan	13.0454	60.0374	6.01	4.83	4.21	3.75	3.13	3.37	3.09	2.68	2.2	2.06	2	1.9	1.85	1.79	1.45	1.29	0.42	0.07
19_1	Binzhou	25.6928	48.5507	5.52	4.632	3.88	2.91	2.62	2.53	2.46	2.29	1.92	2.06	1.74	1.56	1.58	1.5	1.4	0.71	0.41	0.08
19_11	Binzhou	19.2951	53.8075	5.64	4.504	3.95	3.53	2.84	3.19	3.2	2.51	1.99	2.11	1.8	1.72	1.67	1.53	1.39	0.99	0.44	0.08
19_14	Binzhou	22.6704	49.4891	5.9	4.749	3.94	3.13	2.92	2.72	2.53	2.28	2.11	2.14	1.95	1.84	1.75	1.84	1.46	1.19	0.54	0.24
19_17	Binzhou	22.4685	50.9499	5.86	4.985	3.95	3.25	2.93	2.85	2.74	2.38	2.13	2.24	1.96	1.8	1.76	1.84	1.48	1.21	0.51	0.25
19_20	Binzhou	19.6997	53.6168	5.85	4.674	4.03		2.84	3.24	3.07	2.49	2.07	2.18	1.89	1.85	1.71	1.66	1.3	1.53	0.97	0.81
19_21	Binzhou	21.8889	51.0021	6	4.625	4.11	3.25	3.01	2.92	2.76	2.4	2.16	2.15	2.01	1.89	1.8	1.9	1.53	1.21	0.52	0.42
19_3	Binzhou	28.723	44.82	5.75	4.263	3.93	2.73	2.61	2.29	2.23	2.21	1.89	2.17	1.75	1.53	1.57	1.57	1.33	0.9	0.31	0.05
19_5	Binzhou	23.1334	50.806	5.61	4.794	3.69	3.03	2.67	2.61	2.42	2.33	2.01	1.99	1.8	1.56	1.57	1.54	1.34	0.82	0.49	0.05
24A_15	Binzhou	25.2214	49.087	5.49	4.366	3.77	2.94	2.66	2.62	2.71	2.27	1.99	2.11	1.8	1.54	1.57	1.74	1.4	0.94	0.54	0.41
24A_16	Binzhou	21.7155	52.6956	5.56	4.803	3.86	3.23	2.73	2.84	2.85	2.38	2.05	1.9	1.84	1.49	1.6	1.55	1.34	0.82	0.51	0.04
24A_17	Binzhou	26.0784	50.6593	5.34	4.345	3.64	2.76	2.51	2.34	2.43	2.12	1.89	1.95	1.71	1.67	1.59	1.38	1.33	0.95	0.43	0.16
24A_18	Binzhou	22.7466	52.1936	5.82	4.512	4.02	3.31	2.84	2.9	2.95	2.44	2.03	2.14	1.86	1.58	1.64	1.58	1.34	0.89	0.45	0.06
24A_19	Binzhou	21.7277	51.5351	5.95	4.779	4.12	3.21	2.87	2.82	2.67	2.35	2.05	2.17	1.88	1.56	1.62	1.6	1.39	0.82	0.5	0.06
24A_20	Binzhou	17.4534	56.8799	5.96	4.842	4.03	3.41	3.02	3.06	3	2.49	2.18	2.29	1.99	1.81	1.77	1.86	1.43	1.22	0.53	0.21
24A_21	Binzhou	19.0504	53.1487	6.04	4.814	4.29	3.39	3.07	2.95	3	2.44	2.26	2.19	2.07	1.71	1.78	1.94	1.45	1.03	0.51	0.2
24A_22	Binzhou	24.7586	51.351	5.22	4.569	3.6	2.66	2.48	2.21	2.16	2	1.89	1.91	1.7	1.57	1.53	1.37	1.34	0.77	0.49	0.18
24A_23	Binzhou	23.8816	49.0328	5.85	4.758	3.96	3.01	2.92	2.63	2.55	2.25	2.14	2.07	1.97	1.81	1.74	1.88	1.52	1.19	0.54	0.25
24A_24	Binzhou	25.3906	48.4403	5.9			3.2	2.8	2.8	2.67	2.39	2.03	2.06	1.85			1.64	1.37	0.95	0.48	0.06
24A_25	Binzhou	22.9198	50.3934	6.18	4.655	4.13	3.17	2.94	2.81	2.79	2.42	2.14	2.29	2	1.7	1.74	1.87	1.46	1.08	0.6	0.44
28A_1	Binzhou	23.2576	49.8886	6.25	5.09	4.23	3.21	3.14	2.79	2.63	2.36	2.19	2.08	2.04	2.03	1.86	2.04	1.65	1.3	0.49	0.17
28A_10	Binzhou	27.1944	47.2441	5.46	4.501	3.75	2.82	2.69	2.36	2.39	2.18	2	2.1	1.83	1.54	1.59	1.8	1.38	0.96	0.5	0.37
28A_11	Binzhou	24.3806	49.6817	5.79	4.59	3.89	3.13	2.86	2.78	2.73	2.29	2.1	2.11	1.92	1.7	1.72	1.87	1.53	1.06	0.67	0.26
28A_12	Binzhou	19.8485	54.427	6.04	4.835	4.22	3.57	3.08	3.14	3.12	2.58	2.29	2.11	2.08	1.69	1.76	1.92	1.58	1	0.57	0.18
28A_13	Binzhou	19.7683	54.3115	5.87	4.514	3.96	3.12	2.87	2.71	2.7	2.31	2.1	2.05	1.92	1.79	1.7	1.88	1.48	1.02	0.54	0.2
28A_14	Binzhou	27.0166	46.6572	5.89	4.634	3.95	2.98	2.86	2.59	2.61	2.41	2.07	2.12	1.9	1.8	1.73	1.89	1.54	1.16	0.57	0.28
28A_15	Binzhou	20.2862	51.8855	5.78	4.668	3.99	3.16	2.89	2.82	2.61	2.29	2.1	2.1	1.93	1.82	1.74	1.88	1.46	1.19	0.46	0.19
28A_16	Binzhou	28.762	46.139	5.54	4.505	3.61	2.69	2.56	2.28	2.26	2.12	1.9	2.03	1.72	1.64	1.6	1.74	1.42	1.09	0.52	0.28
28A_17	Binzhou	20.85	52.5459	6.08	4.512	4.29	3.53	3.02	3.13	3.08	2.56	2.13	2.12	1.97	1.8	1.78	1.71	1.48	1.01	0.36	0.05
28A_19	Binzhou	23.2119	53.2542	5.41	4.712	3.79	3.12	2.69	2.74	2.66	2.29	1.92	2.09	1.73	1.83	1.68	1.46	1.54	0.94	0.48	0.2
28A_2	Binzhou	22.8455	50.615	5.7	4.864	3.94	3.03	2.85	2.61	2.57	2.26	2.08	2.09	1.93	1.6	1.67	1.84	1.39	1.04	0.57	0.24
28A_20	Binzhou	23.2162	52.7454	5.38	4.558	3.77	3.23	2.77	2.94	3.07	2.4	2.01	2.05	1.83	1.69	1.63	1.72	1.47	1.06	0.6	0.27
28A_21	Binzhou	25.0265	47.5379	5.39	4.29	3.71	2.76	2.53	2.38	2.17	2.17	1.82	1.69	1.69	1.65	1.58	1.49	1.36	0.79	0.41	0.08
28A_22	Binzhou	22.5818	51.2677	5.66	4.667	3.87	3.18	2.85	2.83	2.66	2.3	2.06	2.13	1.89	1.79	1.7	1.8	1.47	1.14	0.51	0.26
28A_24	Binzhou	22.6232	51.8971	5.75	4.696	3.89	3.27	2.87	2.93	2.54	2.37	2.06	2.01	1.91	1.89	1.73	1.52	1.61	0.95	0.48	0.19
28A_25	Binzhou	21.4466	52.311	5.91	4.597	4.05	3.27	2.9	2.91	2.77	2.44	2.14	2.12	1.95	1.65	1.71	1.54	1.52	0.76	0.52	0.18
28A_3	Binzhou	26.2195	51.8754	5.26	4.436	3.58	2.73	2.46	2.39	2.38	2.23	1.8	1.91	1.59	1.71	1.58	1.34	1.51	0.9	0.47	0.11
28A_4	Binzhou	17.8214	53.5717	5.92	4.689	4.09	3.26	2.94	2.79	2.7	2.31	2.19	2.11	1.97	1.85	1.76	1.64	1.58	0.91	0.51	0.31
28A_5	Binzhou	21.0262	55.0557	5.72	4.639	3.83	3.11	2.73	2.73	2.57	2.31	2.01	2.03	1.78	1.82	1.69	1.46	1.56	0.96	0.56	0.18
28A_6	Binzhou	23.4537	49.03	5.85	4.778	3.88	3.05	2.84	2.62	2.6	2.35	2.1	2.14	1.9	1.73	1.7	1.85	1.58	1.1	0.65	0.29
28A_7	Binzhou	22.4999	53.5216	5.42	4.506	3.86	3.03	2.66	2.59	2.76	2.34	2.03	2.11	1.79	1.55	1.59	1.42	1.37	0.75	0.57	0.19
28A_8	Binzhou	23.6785	50.2791	5.84	4.82	4	3.26	2.94	2.85	2.72	2.4	2.14	2.11	1.97	1.73	1.74	1.86	1.46	1.11	0.53	0.26
28A_9	Binzhou	24.3212	52.9667	5.25	4.289	3.59	2.86	2.51	2.51	2.41	2.22	1.85	2.02	1.68	1.68	1.57	1.35	1.43	0.82	0.44	0.19
13_10	Canada	22.8725	54.0037	5.64	4.162	3.88	2.74	2.62	2.46	2.39	2.12	1.91	2	1.72	1.56	1.55	1.46	1.22	0.95	0.12	0.08
13_15	Canada	25.3406	51.8387	5.34	3.795	3.56	2.46	2.37	2.14	2.07	2.01	1.74	1.84	1.56	1.56	1.49	1.34	1.16	0.97	0.12	0.08
13_21	Canada	28.339	51.0563	5.26	3.862	3.53	2.47	2.36	2.19	2.28	2.02	1.75	1.8	1.57	1.4	1.43	1.3	1.15	0.83	0.13	0.03
13_24	Canada	26.3172	51.7723	5.25	4.09	3.5	2.54	2.38	2.36	2.37	2.05	1.71	1.99	1.52	1.56	1.48	1.3	1.2	0.97	0.12	0.09
13_3	Canada	27.9304	51.0981	5.21	3.886	3.5	2.53	2.36	2.29	2.33	2.07	1.76	1.85	1.56	1.44	1.44	1.3	1.13	0.81	0.14	0.04
29_13	Changli	20.3674	54.0137	5.39	4.719	3.76	2.86	2.63	2.47	2.34	2.12	2	2.03	1.77	1.64	1.6	1.4	1.37	0.79	0.49	0.22
29_4	Changli	26.1289	51.3531	5.29	4.516	3.69	2.8	2.54	2.36	2.35	2.15	1.91	1.93	1.68	1.65	1.57	1.36	1.44	0.8	0.51	0.21
30_19	Changli	21.8842	52.8329	5.16	4.544	3.56	2.95	2.56	2.56	2.63	2.19	1.94	1.86	1.7	1.53	1.52	1.33	1.42	0.7	0.6	0.11
30_20	Changli	20.3021	54.9931	5.71	4.907	3.95	3.15	2.82	2.59	2.68	2.31	2.17	2.18	1.91	1.55	1.64	1.53	1.48	0.78	0.52	0.13
30_21	Changli	26.2032	48.3832	5.52	4.452	3.71	2.64	2.53	2.3	2.27	2.27	1.87	2	1.71	1.51	1.55	1.36	1.31	0.84	0.25	0.17
30_22	Changli	19.0564	53.6759	5.81	4.718	4.13	3.19	2.91	2.74	2.6	2.27	2.14	2.13	1.95	1.82	1.75	1.47	1.57	0.86	0.59	0.22
30_23	Changli	23.4926	52.1723	5.28	4.339	3.68	2.72	2.53	2.33	2.26	2.09	1.89	1.8	1.69	1.63	1.55	1.34	1.4	0.78	0.5	0.19
4A_22	Changli	22.539	53.2434	5.76	4.856	3.85	3.03	2.69	2.6	2.59	2.3	2.02	2.06	1.8	1.67	1.64	1.43	1.48	0.81	0.49	0.19
4A_23	Changli	20.3835	54.4311	5.68	4.856	3.98	3.28	2.83	2.91	2.92	2.35	2.08	2.04	1.87	1.73	1.68	1.45	1.55	0.8	0.57	0.18
4A_24	Changli	19.6624	53.3714	5.61	4.928	4.04	3.04	2.82	2.62	2.76	2.34	2.34	2.08	2	1.99	1.73	1.47	1.56	0.78	0.81	0.47
8A_18	Changli	21.3544	55.9396	5.62	4.692	3.91	3.24	2.72	2.85	2.98	2.33	2	2	1.8	1.75	1.66	1.4	1.42	0.87	0.43	0.2
8A_19	Changli	20.1456	53.4822	5.86	5.002	4.05	3.06	2.84	2.6	2.39	2.2	2.14	2.06	1.93	1.76	1.71	1.5	1.44	0.84	0.45	0.13
8A_20	Changli	21.1927	52.435	5.67	4.909	3.88	3.03	2.71	2.64	2.65	2.26	2.05	2.14	1.81	1.62	1.62	1.39	1.42	0.79	0.51	0.13
8A_21	Changli	20.5215	51.9983	5.65	4.771	3.85	2.91	2.74	2.49	2.34	2.14	2.06	2.01	1.85	1.73	1.64	1.45	1.5	0.82	0.53	0.15
8A_22	Changli	23.2515	53.8498	5.48	4.439	3.74	2.87	2.62	2.45	2.23	2.18	1.93	1.94	1.73	1.76	1.63	1.41	1.41	0.9	0.44	0.19
8A_23	Changli	20.9083	52.0741	5.83	4.796	4.03	3.04	2.83	2.56	2.55	2.22	2.15	2.17	1.92	1.72	1.69	1.51	1.5	0.82	0.51	0.09
8A_24	Changli	19.5511	54.8452	5.57	4.599	3.94	3.18	2.73	2.83	2.97	2.4	2.11	2.08	1.85	1.65	1.64	1.37	1.47	0.71	0.73	0.18
8A_25	Changli	18.1752	55.1715	5.88	5.005	4.25	3.46	2.96	3.02	3.1	2.5	2.27	2.21	1.98	1.64	1.73	1.48	1.63	0.7	0.66	0.2
18_10	Dalian	20.27	56.2923	5.93	4.822	4.12	3.47	2.94	3.13	3.06	2.54	2.15	2.08	1.9	1.82	1.74	1.62	1.42	1.14	0.39	0.07
18_11	Dalian	19.6374	56.5726	6.04	4.575	4.2	3.66	3.11	3.38	3.17	2.52	2.13	2.05	1.98	1.73	1.72	1.67	1.49	1.04	0.37	0.03
18_2	Dalian	22.3319	54.2691	5.83	4.669	4.07	3.32	2.88	3.04	2.91	2.49	2.06	2.07	1.85	1.68	1.66	1.59	1.39	1.03	0.38	0.02
6A_1	Dalian	19.6823	53.9281	5.7	4.895	3.97	3.09	2.79	2.59	2.73	2.3	2.18	2.12	1.92	1.49	1.61	1.44	1.36	0.78	0.51	0.14
6A_10	Dalian	17.8753	55.0309	5.79	5.049	4.09	3.18	2.86	2.73	2.77	2.32	2.2	2.09	1.95	1.6	1.66	1.48	1.38	0.87	0.55	0.2
6A_11	Dalian	22.0022	55.5359	5.48	4.537	3.81	3.08	2.68	2.62	2.58	2.17	2.05	2.07	1.8	1.63	1.63	1.47	1.47	0.73	0.46	0.16
6A_12	Dalian	21.2639	50.8865	5.84	4.392	3.99	2.92	2.82	2.44	2.44	2.22	2.08	2.04	1.9	1.65	1.66	1.52	1.49	0.78	0.57	0.34
6A_13	Dalian	22.6181	52.695	5.49	4.78	3.83	2.66	0.77	33.58	2.74	2.25	2.06	2.11	2.7	1.42	1.53	1.31	3.07	1.38	0.53	1.83
6A_15	Dalian	20.6008	54.4871	5.94	4.931	4.19	3.23	2.87	2.75	2.74	2.35	2.26	2.08	1.99	1.53	1.67	1.46	1.38	0.74	0.6	0.13
6A_17	Dalian	18.0295	57.2643	6.02	4.585	4.23	3.49	2.98	2.98	2.96	2.41	2.25	2.08	2	1.73	1.76	1.59	1.54	0.79	0.46	0.1
6A_18	Dalian	21.688	51.5235	5.59	4.844	3.89	2.97	2.72	2.48	2.5	2.25	2.09	2.04	1.86	1.6	1.64	1.43	1.5	0.7	0.5	0.13
6A_19	Dalian	21.4108	53.8459	5.63	4.417	3.84	3.1	2.75	2.73	2.62	2.26	2.07	2.11	1.84	1.68	1.65	1.46	1.54	0.77	0.49	0.13
6A_4	Dalian	19.116	56.9645	5.91	5.08	4.18	3.21	2.91	2.68	2.62	2.29	2.22	2.27	1.98	1.69	1.73	1.58	1.58	0.76	0.55	0.19
6A_6	Dalian	21.813	54.3229	5.35	4.729	3.81	2.91	2.69	2.52	2.45	2.16	2.05	1.95	1.83	1.59	1.59	1.45	1.47	0.66	0.47	0.16
6A_7	Dalian	18.7107	54.0455	6.05	4.459	4.19	3.1	2.89	2.56	2.53	2.22	2.21	2.15	1.95	1.7	1.73	1.57	1.59	0.69	0.49	0.12
6A_9	Dalian	23.4151	51.5205	5.62	4.563	3.74	2.87	2.62	2.41	2.5	2.25	1.98	2.07	1.75	1.53	1.57	1.41	1.43	0.75	0.52	0.14
20A_1	Dandong	16.0205	55.9352	5.83	3.838	4.12	3.29	2.87	3.05	3.03	2.39	2.11	2.09	1.89	1.72	1.7	1.61	1.36	1.02	0.12	0.08
20A_11	Dandong	18.0083	57.0638	5.85	4.249	4.22	3.24	2.94	2.96	2.71	2.32	2.16	1.96	1.94	1.83	1.75	1.94	1.35	1.24	0.1	0.13
20A_13	Dandong	20.3435	54.3795	5.86	4.06	4.1	3.22	2.85	2.99	2.92	2.36	2.1	2.06	1.88	1.75	1.71	1.84	1.38	1.08	0.13	0.09
20A_14	Dandong	21.1102	53.5047	5.89	4.106	4.08	2.95	2.82	2.72	2.36	2.24	1.96	2.13	1.76	1.99	1.75	1.86	1.51	1.3	0.18	0.16
20A_15	Dandong	17.087	54.3402	6	4.176	4.25	3.13	2.91	2.78	2.74	2.36	2.16	2.16	1.94	1.72	1.71	1.69	1.33	1.06	0.17	0.07
20A_16	Dandong	19.1138	52.2974	5.72	3.832	3.65	2.99	2.76	2.86	2.77	2.58	2.06	2.12	1.83	1.61	1.66	1.81	1.3	1.01	0.15	0.12
20A_19	Dandong	19.1571	56.145	5.82	4.045	4.09	3.18	2.9	2.93	2.6	2.32	2.01	2.05	1.8	2.02	1.78	1.9	1.5	1.32	0.15	0.12
20A_2	Dandong	17.0381	57.1479	5.75	4.13	4.02	3.15	2.85	2.91	2.55	2.25	2.02	2.02	1.83	1.96	1.73	1.86	1.45	1.21	0.15	0.09
20A_21	Dandong	20.8797	54.7086	6.02	4.728	4.11	3.02	2.89	2.5	2.24	2.14	2.16	2.1	1.96	1.78	1.74	1.6	1.56	0.78	0.58	0.3
20A_22	Dandong	18.1899	56.2277	5.8	4.445	4.07	3.4	2.9	3.02	2.99	2.43	2.19	2.04	1.92	1.66	1.69	1.48	1.57	0.75	0.58	0.06
20A_24	Dandong	18.3558	53.4934	5.89	4.608	4.15	3.21	2.88	2.81	2.73	2.31	2.19	2.11	1.91	1.78	1.72	1.51	1.64	0.77	0.49	0.18
20A_25	Dandong	17.4788	53.2684	6.04	4.201	4.15	3.1	2.92	2.81	2.57	2.3	2.15	2.09	1.94	1.74	1.74	1.7	1.3	1.07	0.13	0.07
20A_4	Dandong	16.8325	55.5849	6.3	4.382	4.35	3.2	3.02	2.88	2.6	2.36	2.09	2.15	1.87	2.11	1.87	1.7	1.63	1.3	0.13	0.09
20A_5	Dandong	22.0936	52.2423	5.8	4.197	4.04	3.2	2.77	2.95	2.83	2.51	2.06	2.07	1.83	1.69	1.7	1.56	1.27	0.99	0.2	0.12
20A_6	Dandong	20.9599	55.0995	5.87	4.232	4.12	3.02	2.84	2.73	2.33	2.19	2.05	1.97	1.84	1.91	1.75	1.67	1.42	1.11	0.15	0.15
20A_7	Dandong	18.8385	56.342	5.74	4.262	4.04	3.07	2.8	2.83	2.5	2.22	2.02	1.92	1.81	1.86	1.68	1.61	1.37	1.14	0.11	0.12
20A_8	Dandong	19.1646	57.4372	5.87	4.086	4.14	3.22	2.93	3	2.71	2.32	2.1	2.1	1.9	1.93	1.76	1.84	1.41	1.28	0.12	0.08
20A_9	Dandong	17.8074	57.0017	6.15	4.727	4.24	3.51	3.03	3.14	2.95	2.5	2.19	2.16	1.98	1.9	1.83	1.57	1.62	0.91	0.46	0.12
6_13	Dandong	17.0211	53.8201	5.95	4.529	4.17	3.09	2.94	2.6	2.44	2.23	2.16	1.91	1.96	1.56	1.66	1.64	1.36	0.82	0.46	0.04
6_21	Dandong	16.1538	55.0287	6.42	4.317	4.49	3.49	3.11	3.18	3.09	2.5	2.28	2.17	2.05	1.91	1.86	1.79	1.44	1.11	0.15	0.1
14_1	Haiyangdao	16.8049	57.1787	6.02	4.071	4.25	3.43	2.98	3.2	3	2.5	2.1	2.17	1.87	1.97	1.79	1.62	1.45	1.2	0.14	0.05
14_8	Haiyangdao	18.543	52.7289	6.11	4.336	4.19	3.16	2.94	2.88	2.8	2.39	2.14	2.16	1.91	1.81	1.75	1.62	1.34	1.15	0.12	0.07
22A_10	Haiyangdao	18.284	55.259	5.83	4.056	4.09	3.27	2.89	3.03	2.87	2.48	2.09	2.05	1.86	1.84	1.72	1.58	1.37	1.14	0.06	0.03
22A_11	Haiyangdao	17.3052	57.3283	5.89	4.136	4.11	3.16	2.9	2.88	2.69	2.37	2.12	1.94	1.89	1.74	1.72	1.59	1.3	1.08	0.12	0.04
22A_15	Haiyangdao	16.5934	56.6927	6.05	4.029	4.13	3.08	2.94	2.81	2.55	2.31	2.1	1.97	1.9	1.93	1.77	1.65	1.39	1.22	0.11	0.07
22A_16	Haiyangdao	23.5714	52.6449	5.4	3.639	3.64	2.62	2.5	2.41	2.15	2.04	1.77	1.84	1.61	1.71	1.55	1.42	1.24	1.05	0.07	0.08
22A_17	Haiyangdao	17.8018	55.4149	6.05	4.077	4.19	3.15	2.92	2.83	2.6	2.38	2.12	2.08	1.91	1.87	1.76	1.62	1.37	1.12	0.14	0.07
22A_19	Haiyangdao	18.6615	60.0427	5.77	3.977	4.02	2.96	2.83	2.76	2.36	2.27	1.96	1.87	1.78	1.93	1.74	1.6	1.34	1.26	0.14	0.16
22A_22	Haiyangdao	23.8561	53.9022	5.7	3.953	3.73	2.85	2.63	2.66	2.4	2.34	1.82	2	1.61	1.83	1.65	1.48	1.36	1.17	0.1	0.12
22A_24	Haiyangdao	18.6487	57.7245	5.8	3.916	4.05	3.3	2.88	3.16	2.75	2.43	1.96	1.98	1.76	1.94	1.74	1.54	1.44	1.21	0.09	0.05
22A_25	Haiyangdao	18.8713	53.3661	5.77	4.016	4.01	2.99	2.79	2.73	2.58	2.25	1.98	2.07	1.79	1.82	1.68	1.55	1.36	1.13	0.09	0.06
22A_3	Haiyangdao	20.1532	55.1687	5.77	4.038	4	3.22	2.84	3.07	2.84	2.45	2.02	2.04	1.8	1.81	1.7	1.53	1.36	1.1	0.13	0.05
22A_5	Haiyangdao	21.2854	54.3071	5.85	4.135	4.03	2.88	2.75	2.61	2.35	2.27	1.95	2.02	1.77	1.83	1.69	1.56	1.33	1.16	0.21	0.13
22A_9	Haiyangdao	19.1243	56.6094	6.08	4.007	4.22	3.12	2.92	2.88	2.51	2.35	1.99	2.07	1.79	2.07	1.82	1.64	1.53	1.29	0.21	0.13
25_1	Japan	24.93	49.8224	5.46	4.52	3.62	2.79	2.5	2.34	2.34	2.13	1.79	2.03	1.63	1.73	1.63	1.36	1.34	1.06	0.33	0.09
25_10	Japan	21.5227	54.768	5.81	4.816	3.93	3.23	2.77	2.83	2.75	2.36	1.98	2.15	1.78	1.83	1.73	1.46	1.43	1.05	0.38	0.08
25_15	Japan	23.9207	51.0148	5.39	4.654	3.72	2.93	2.57	2.5	2.61	2.17	1.89	1.9	1.7	1.62	1.59	1.38	1.29	0.98	0.41	0.09
25_19	Japan	22.9806	57.9547	5.93	4.963	3.92	3.3	2.82	2.89	2.76	2.46	2.04	2.13	1.85	1.76	1.72	1.48	1.35	1.08	0.4	0.07
25_2	Japan	20.1265	53.853	5.85	4.893	3.95	3.27	2.8	2.89	2.88	2.42	2.02	2.19	1.81	1.81	1.72	1.45	1.34	1.13	0.44	0.1
25_22	Japan	22.4406	54.1323	5.63	4.9	3.76	3.24	2.7	2.85	2.74	2.38	1.96	2.21	1.76	1.75	1.67	1.41	1.33	1.09	0.43	0.04
25_23	Japan	20.9719	56.3231	5.72	4.839	4.02	3.5	2.86	3.05	3.08	2.45	2.06	2.11	1.83	1.83	1.75	1.47	1.44	1.09	0.42	0.1
25_24	Japan	18.4523	57.7835	6.75	4.678	4.68	3.35	3.19	3.11	2.98	2.59	2.22	2.36	2	2.14	1.94	1.84	1.77	1.26	0.16	0.14
25_25	Japan	26.742	51.0028	5.36	4.508	3.65	2.95	2.48	2.51	2.83	2.28	1.87	2.03	1.61	1.62	1.58	1.31	1.37	0.94	0.39	0.09
25_3	Japan	21.0396	55.8687	5.69	4.785	3.96	3.26	2.79	2.81	2.91	2.34	1.99	2.17	1.82	1.75	1.71	1.45	1.38	1.08	0.27	0.11
25_8	Japan	23.4329	51.7965	5.51	4.618	3.77	3.13	2.62	2.7	2.94	2.34	1.87	2.1	1.69	1.75	1.66	1.38	1.34	1.12	0.38	0.14
10A_16	Jiaonan	22.67	51.5246	5.8	4.782	3.98	3.18	2.84	2.78	2.68	2.36	2	2.1	1.83	1.89	1.75	1.64	1.35	1.2	0.37	0.04
10A_18	Jiaonan	18.0986	54.5815	5.83	4.986	4.08	3.23	2.86	2.89	2.69	2.29	2.01	2	1.86	1.91	1.78	1.69	1.44	1.21	0.39	0.04
10A_20	Jiaonan	20.4659	54.2014	5.75	4.853	4.01	3.36	2.85	2.98	2.87	2.4	2.01	2.12	1.82	1.9	1.76	1.66	1.5	1.2	0.43	0.06
10A_21	Jiaonan	20.2094	53.0717	5.84	5.066	3.99	3.16	2.88	2.74	2.55	2.25	2.06	1.94	1.87	1.91	1.75	1.62	1.44	1.12	0.36	0.05
10A_22	Jiaonan	18.0423	57.4417	5.67	4.839	4.07	3.61	2.91	3.35	3.2	2.59	1.98	2.09	1.79	1.99	1.82	1.51	1.54	1.19	0.31	0.09
10A_23	Jiaonan	22.0103	53.8845	5.87	4.974	4.01	3.17	2.83	2.8	2.65	2.37	2.05	1.98	1.85	1.81	1.73	1.61	1.38	1.12	0.39	0.08
10A_24	Jiaonan	15.4356	58.1935	6.4	5.267	4.51	3.55	3.19	3.14	2.79	2.54	2.26	2.1	2.1	1.99	1.92	1.83	1.51	1.2	0.35	0.05
10A_25	Jiaonan	17.9047	55.1886	5.98	5.205	4.16	3.19	2.9	2.74	2.64	2.32	2.04	2.04	1.87	1.98	1.84	1.69	1.51	1.21	0.36	0.09
16_11	Jiaonan	16.4864	58.6302	5.92	4.21	4.35	3.5	3.05	3.27	2.95	2.46	2.18	1.99	1.94	1.89	1.76	1.72	1.48	1.15	0.22	0.11
16_15	Jiaonan	16.6029	59.9108	6.04	4.035	4.45	3.58	3.08	3.3	3.25	2.6	2.23	2.09	1.99	1.85	1.8	1.65	1.54	0.91	0.09	0.07
16_18	Jiaonan	20.7318	57.1967	5.88	3.932	4.13	3.12	2.87	2.87	2.6	2.33	1.98	2.15	1.78	1.94	1.72	1.56	1.54	1.07	0.1	0.11
16_23	Jiaonan	21.4199	53.8193	5.9	4.113	4.11	2.91	2.79	2.69	2.48	2.3	1.85	2.06	1.66	2.02	1.74	1.54	1.57	1.21	0.18	0.14
16_25	Jiaonan	26.17	54.2841	5.6	4.218	3.84	2.86	2.64	2.57	2.44	2.26	1.93	2.16	1.73	1.68	1.59	1.52	1.29	0.95	0.11	0.08
16_3	Jiaonan	22.8405	56.1785	5.75	4.17	3.99	3.13	2.74	2.95	2.72	2.36	2	2.2	1.7	1.86	1.72	1.53	1.5	0.99	0.09	0.09
16_9	Jiaonan	21.9065	57.0191	5.81	4.216	4.03	3.02	2.79	2.76	2.52	2.25	1.95	2.2	1.73	1.91	1.68	1.55	1.53	1.04	0.1	0.14
34A_21	Jiaonan	18.2473	59.0219	5.81	4.337	4.1	3.34	2.89	3.17	2.78	2.38	2.03	2.25	1.82	1.92	1.72	1.62	1.59	1.08	0.1	0.13
34A_23	Jiaonan	21.5861	56.3947	5.84	4.477	4.06	2.99	2.82	2.76	2.44	2.23	1.98	2.07	1.78	1.92	1.69	1.6	1.52	1.07	0.19	0.08
12A_10	Jinzhou	17.863	59.9404	6.25	4.424	4.52	3.44	3.11	3.2	2.87	2.48	2.23	2.35	2	1.89	1.81	1.7	1.46	1.03	0.11	0.03
12A_11	Jinzhou	18.4625	54.9771	5.8	4.729	4.09	3.12	2.84	2.55	2.37	2.15	2.11	1.98	1.91	1.86	1.74	1.68	1.31	1.11	0.47	0.23
12A_12	Jinzhou	18.1512	60.2026	5.96	3.97	4.11	3.38	2.96	3.18	2.65	2.41	2.05	2.13	1.83	1.97	1.77	1.55	1.43	1.23	0.1	0.23
12A_13	Jinzhou	23.1557	55.5434	5.52	4.077	3.77	2.88	2.64	2.62	2.29	2.16	1.85	1.88	1.66	1.8	1.58	1.43	1.27	1.1	0.09	0.03
12A_14	Jinzhou	23.8199	53.4228	5.38	4.019	3.69	2.79	2.59	2.57	2.42	2.19	1.87	1.99	1.66	1.6	1.53	1.42	1.26	0.93	0.17	0.04
12A_15	Jinzhou	27.8802	48.2784	5.13	4.034	3.54	2.51	2.39	2.29	2.12	2.08	1.67	2.18	1.47	1.65	1.46	1.32	1.4	0.95	0.11	0.13
12A_16	Jinzhou	23.4302	52.2946	5.27	4.21	3.77	2.93	2.63	2.7	2.45	2.2	1.88	1.89	1.65	1.68	1.53	1.45	1.43	0.89	0.12	0.11
12A_17	Jinzhou	19.9501	54.219	5.71	4.056	4.01	2.95	2.75	2.78	2.51	2.22	1.8	2.14	1.58	1.98	1.68	1.5	1.59	1.16	0.09	0.13
12A_18	Jinzhou	23.002	51.5436	5.37	4.299	3.71	2.74	2.55	2.5	2.42	2.16	1.86	2.15	1.63	1.66	1.54	1.42	1.24	1.09	0.13	0.06
12A_19	Jinzhou	16.1798	58.4779	6.17	4.247	4.37	3.29	3.05	2.99	2.62	2.42	1.96	1.89	1.76	2.15	1.86	1.65	1.69	1.4	0.07	0.15
12A_2	Jinzhou	18.4019	56.2883	5.81	4.807	4.13	3.36	2.89	2.81	2.81	2.32	2.17	1.99	1.92	1.84	1.75	1.69	1.42	1	0.51	0.06
12A_20	Jinzhou	20.439	53.928	6	4.073	4.15	2.91	2.79	2.59	2.33	2.19	1.74	1.9	1.56	2.06	1.75	1.56	1.52	1.31	0.1	0.18
12A_21	Jinzhou	19.6469	56.5645	5.57	4.212	3.91	3.11	2.83	2.89	2.46	2.24	1.97	2.04	1.79	1.85	1.64	1.55	1.51	0.97	0.11	0.07
12A_22	Jinzhou	19.4764	56.3914	6.12	4.369	4.29	3.26	2.97	3	2.72	2.38	2.15	2.32	1.93	1.86	1.76	1.69	1.51	0.98	0.11	0.11
12A_23	Jinzhou	18.9728	57.9573	6.07	4.537	4.21	3.29	3.01	3.11	2.75	2.42	2.14	2.21	1.92	1.91	1.75	1.61	1.53	0.96	0.1	0.04
12A_24	Jinzhou	19.7771	58.1364	5.94	4.132	4.12	3.19	2.91	2.88	2.6	2.33	2.06	2.18	1.83	1.95	1.76	1.61	1.51	1.1	0.1	0.16
12A_25	Jinzhou	20.078	54.5807	5.41	4.55	3.76	2.96	2.64	2.44	2.26	2.07	1.96	1.89	1.74	1.71	1.64	1.54	1.25	1.01	0.49	0.15
12A_3	Jinzhou	19.9064	55.3127	6.06	4.136	4.13	3.25	2.92	3.04	2.67	2.5	1.87	1.99	1.65	2.07	1.8	1.55	1.59	1.22	0.09	0.15
12A_4	Jinzhou	20.5147	52.9072	6.16	4.227	4.24	2.95	2.92	2.62	2.42	2.26	2.05	1.9	1.85	1.91	1.75	1.64	1.53	1.05	0.13	0.12
12A_5	Jinzhou	18.6937	56.5306	6.01	4.021	4.23	3.27	2.95	2.99	2.68	2.41	1.98	1.9	1.77	2.03	1.78	1.6	1.57	1.14	0.09	0.11
12A_6	Jinzhou	18.9131	58.8253	6.18	4.289	4.26	3.27	3.01	3.05	2.56	2.39	2.01	2.34	1.81	2.07	1.8	1.61	1.63	1.2	0.08	0.09
12A_7	Jinzhou	25.2614	55.4719	5.46	4.402	3.8	2.83	2.61	2.6	2.4	2.13	1.81	2.02	1.63	1.79	1.6	1.47	1.46	1.03	0.09	0.19
12A_8	Jinzhou	19.7198	55.1782	5.66	4.166	3.88	2.93	2.74	2.64	2.37	2.21	1.84	1.73	1.64	1.93	1.68	1.51	1.6	1.09	0.08	0.13
12A_9	Jinzhou	19.3316	54.7656	6.07	4.354	4.16	3.04	2.95	2.8	2.49	2.27	2.04	1.88	1.86	1.98	1.77	1.6	1.49	1.16	0.06	0.08
17_16	Jinzhou	20.5747	58.003	6.03	4.084	4.2	2.97	2.9	2.73	2.19	2.19	2	2.05	1.83	2.04	1.76	1.66	1.55	1.08	0.08	0.05
17_17	Jinzhou	18.4072	56.6627	5.84	3.899	4.23	3.21	2.91	3.02	2.63	2.32	2.06	2.1	1.85	1.8	1.67	1.57	1.44	0.98	0.1	0.1
17_18	Jinzhou	18.2941	57.7303	6.16	4.219	4.33	3.38	3.07	3.11	2.8	2.4	2.21	2.25	1.98	1.88	1.76	1.66	1.46	1	0.11	0.03
17_19	Jinzhou	19.7392	57.7752	5.83	4.162	4.04	3.07	2.85	2.83	2.52	2.28	2.03	2.07	1.81	1.91	1.69	1.58	1.43	1.13	0.21	0.16
17_2	Jinzhou	24.0177	55.9816	5.66	4.326	3.99	3	2.71	2.76	2.46	2.29	1.93	2.14	1.72	1.79	1.65	1.48	1.47	0.95	0.1	0.09
17_4	Jinzhou	19.192	59.1538	5.8	4.037	4.06	3.17	2.85	3	2.5	2.39	1.84	2.18	1.64	1.95	1.7	1.51	1.57	1.17	0.09	0.09
17_5	Jinzhou	18.303	55.9933	5.94	4.034	4.18	3.19	2.9	2.99	2.59	2.34	2.07	2.05	1.84	1.83	1.71	1.64	1.54	0.98	0.19	0.09
17_8	Jinzhou	19.7809	59.3927	5.73	4.236	4.09	3.26	2.86	3.06	2.61	2.34	1.99	2.25	1.78	1.95	1.71	1.6	1.59	1.07	0.1	0.13
26_3	Jinzhou	18.2582	59.8338	6.14	4.275	4.39	3.23	3.04	2.98	2.61	2.3	2.08	1.98	1.88	2.11	1.82	1.7	1.62	1.19	0.13	0.13
21_10	Korea	22.1595	51.3506	5.52	4.006	3.7	2.93	2.61	2.67	2.53	2.26	1.85	1.97	1.65	1.75	1.61	1.44	1.3	1.09	0.1	0.15
21_11	Korea	21.7166	50.4748	5.86	4.21	3.96	2.98	2.78	2.75	2.69	2.41	1.95	2.05	1.76	1.85	1.69	1.48	1.48	1.16	0.18	0.27
21_12	Korea	22.4061	51.8368	5.9	4.01	3.93	2.92	2.68	2.55	2.67	2.38	1.96	2.15	1.74	1.67	1.63	1.46	1.24	1.06	0.15	0.07
21_13	Korea	26.5887	49.2341	5.27	4.091	3.48	2.58	2.4	2.3	2.24	2.14	1.76	1.98	1.55	1.57	1.5	1.37	1.27	1.04	0.06	0.13
21_14	Korea	25.3187	49.3795	5.54	4.077	3.71	2.76	2.54	2.42	2.42	2.26	1.86	2.11	1.65	1.63	1.57	1.43	1.19	1.09	0.22	0.18
21_15	Korea	20.9548	55.0973	5.84	3.929	3.95	2.97	2.74	2.67	2.4	2.33	1.91	2.19	1.7	1.87	1.7	1.55	1.37	1.2	0.1	0.15
21_16	Korea	24.1328	51.0734	5.55	4.039	3.75	2.66	2.56	2.45	2.35	2.16	1.74	2	1.55	1.75	1.6	1.36	1.37	1.17	0.12	0.18
21_18	Korea	22.1938	54.4951	5.76	4.352	3.96	3.17	2.76	2.97	2.68	2.4	1.92	2.08	1.69	1.89	1.71	1.43	1.47	1.22	0.16	0.04
21_3	Korea	25.5527	49.218	5.35	3.831	3.55	2.51	2.41	2.25	2.3	2.15	1.73	1.92	1.54	1.61	1.52	1.36	1.21	1.07	0.1	0.08
21_4	Korea	20.163	52.3058	5.81	4.024	3.95	2.78	2.71	2.54	2.45	2.19	1.87	2.07	1.68	1.84	1.65	1.47	1.39	1.14	0.07	0.07
21_6	Korea	23.199	51.1421	5.53	4.181	3.72	2.67	2.56	2.41	2.28	2.17	1.78	1.97	1.58	1.79	1.62	1.4	1.48	1.18	0.14	0.05
21_8	Korea	24.7007	49.4475	5.45	3.952	3.63	2.63	2.5	2.37	2.24	2.13	1.78	1.97	1.63	1.59	1.52	1.37	1.16	0.97	0.11	0.08
21_9	Korea	22.5	52.1022	5.93	4.167	4.04	2.77	2.75	2.52	2.42	2.22	1.94	1.99	1.75	1.83	1.69	1.51	1.38	1.18	0.09	0.09
32A_1	Korea	21.5996	54.6607	6.01	4.13	3.98	3.13	2.86	2.89	2.65	2.34	1.99	2.03	1.8	1.9	1.72	1.58	1.38	1.21	0.1	0.11
32A_10	Korea	23.2991	51.453	5.66	3.821	3.82	2.77	2.65	2.49	2.5	2.19	1.89	1.91	1.71	1.71	1.58	1.46	1.25	1.06	0.17	0.08
32A_11	Korea	30.5977	45.3122	5.09	3.783	3.45	2.33	2.3	2.18	2.13	2.01	1.63	1.75	1.47	1.49	1.43	1.24	1.15	0.93	0.18	0.1
32A_12	Korea	18.1264	58.5047	6.14	4.199	4.2	3.11	2.95	2.86	2.41	2.28	1.95	2.02	1.76	2.08	1.82	1.64	1.55	1.34	0.21	0.15
32A_13	Korea	28.0664	50.3817	5.3	3.773	3.62	2.58	2.43	2.43	2.19	2.06	1.69	1.9	1.51	1.62	1.51	1.33	1.25	1.04	0.07	0.11
32A_15	Korea	21.6659	54.3873	5.72	4.178	3.85	2.86	2.66	2.61	2.48	2.18	1.91	1.94	1.71	1.8	1.64	1.5	1.35	1.09	0.11	0.06
32A_4	Korea	23.0008	51.1103	5.44	3.819	3.72	2.95	2.6	2.79	2.64	2.23	1.87	2.15	1.66	1.7	1.59	1.41	1.25	1.08	0.13	0.08
32A_5	Korea	20.8028	54.9066	5.54	4.024	3.93	2.87	2.67	2.56	2.65	2.26	1.94	1.89	1.73	1.6	1.58	1.42	1.24	0.99	0.13	0.04
32A_7	Korea	21.7832	52.8822	5.53	3.942	3.75	2.7	2.59	2.48	2.31	2.06	1.8	1.99	1.62	1.79	1.59	1.45	1.34	1.09	0.08	0.06
32A_8	Korea	19.7357	55.838	6.04	4.12	4.07	3.17	2.88	2.93	2.53	2.37	1.91	2.02	1.71	2.03	1.77	1.58	1.53	1.29	0.09	0.12
32A_9	Korea	25.8692	47.8258	5.42	3.799	3.66	2.58	2.48	2.31	2.27	2.14	1.76	1.83	1.59	1.65	1.52	1.38	1.26	1.02	0.11	0.07
18A_10	Laoting	24.2348	55.479	4.61	3.764	3.25	2.34	2.16	2.11	2.03	1.78	1.61	1.7	1.45	1.39	1.31	1.32	1.01	1.2	0.88	0.78
18A_11	Laoting	16.8146	59.8935	6.01	4.913	4.21	3.73	3.02	3.31	3.13	2.55	2.24	2.08	1.97	1.7	1.77	1.65	1.4	0.93	0.42	0.05
18A_12	Laoting	24.3235	54.0681	5.53	4.653	3.86	3.18	2.68	2.78	2.91	2.26	1.99	2	1.74	1.67	1.62	1.47	1.39	0.97	0.45	0.1
18A_14	Laoting	24.9518	51.1474	5.62	4.793	3.91	3.11	2.66	2.67	2.59	2.34	2.01	2.1	1.75	1.62	1.64	1.52	1.34	0.95	0.4	0.08
18A_15	Laoting	21.9935	52.9494	5.56	4.586	3.8	2.93	2.62	2.49	2.43	2.18	1.95	1.94	1.74	1.59	1.59	1.52	1.29	0.92	0.44	0.07
18A_16	Laoting	25.6594	51.7832	5.43	4.483	3.78	2.99	2.58	2.66	2.6	2.26	1.87	2.12	1.69	1.56	1.57	1.49	1.21	1.16	0.42	0.29
18A_17	Laoting	22.7819	52.9617	5.41	4.633	3.95	3.36	2.7	3	2.97	2.37	1.99	2	1.73	1.74	1.68	1.46	1.4	1.05	0.41	0.2
18A_18	Laoting	19.9804	54.041	5.82	4.64	4.19	3.25	2.89	2.88	2.84	2.32	2.1	2.15	1.91	1.72	1.72	1.67	1.37	1.11	0.44	0.08
18A_19	Laoting	22.9612	57.757	5.12	4.427	3.55	2.83	2.42	2.4	2.45	2.1	1.85	1.85	1.63	1.37	1.46	1.39	1.17	0.77	0.41	0.06
18A_2	Laoting	21.6754	54.1564	6.06	4.599	4.16	3.02	2.89	2.55	2.33	2.17	2.09	2.08	1.9	1.76	1.71	1.65	1.39	0.99	0.49	0.07
18A_20	Laoting	22.5817	58.3263	5.2	4.566	3.75	2.88	2.53	2.53	2.54	2.18	1.88	1.95	1.68	1.47	1.52	1.47	1.31	0.98	0.41	0.08
18A_21	Laoting	21.2097	54.4506	5.71	4.869	4.03	3.2	2.74	2.76	2.82	2.38	2.03	2.11	1.81	1.57	1.65	1.61	1.36	0.96	0.49	0.08
18A_22	Laoting	30.5621	47.6977	4.81	4.591	3.41	2.5	2.24	2.23	2.13	2.02	1.61	1.82	1.45	1.51	1.43	1.34	1.27	1	0.41	0.06
18A_23	Laoting	23.6314	56.6476	5.29	4.52	3.69	2.78	2.46	2.35	2.33	2.05	1.84	1.96	1.63	1.55	1.54	1.42	1.3	0.94	0.38	0.08
18A_24	Laoting	19.0379	54.9308	5.69	4.841	4.06	3.33	2.86	2.9	2.66	2.32	2.12	2.05	1.88	1.79	1.73	1.63	1.43	0.98	0.49	0.07
18A_25	Laoting	19.7346	56.1806	6.18	4.853	4.18	3.47	3.02	3.27	3	2.55	2.07	2.08	1.87	1.92	1.76	1.6	1.54	1.17	0.48	0.06
18A_3	Laoting	24.7419	51.5066	5.45	4.698	3.84	2.99	2.63	2.57	2.55	2.14	1.94	1.93	1.75	1.63	1.58	1.62	1.33	1.02	0.44	0.05
18A_4	Laoting	21.7079	53.3592	5.68	5.06	4.05	3.25	2.76	2.77	2.88	2.36	2.08	2.06	1.83	1.66	1.67	1.64	1.27	1.19	0.48	0.32
18A_5	Laoting	22.5165	52.4334	5.62	4.732	3.86	3.16	2.7	2.71	2.73	2.25	2	2.02	1.77	1.74	1.69	1.53	1.32	1.04	0.46	0.15
18A_6	Laoting	26.1804	50.8109	5.37	4.735	3.7	3.19	2.62	2.79	2.75	2.34	1.95	2.11	1.71	1.68	1.61	1.46	1.37	0.97	0.51	0.06
18A_7	Laoting	22.9125	54.818	5.44	4.656	3.9	2.91	2.64	2.53	2.36	2.1	1.97	1.95	1.77	1.56	1.56	1.6	1.31	1	0.4	0.05
26A_10	Laoting	27.3046	49.7483	5.41	4.558	3.63	2.66	2.46	2.29	2.27	2.04	1.81	2.03	1.62	1.61	1.52	1.46	1.29	0.98	0.44	0.03
26A_11	Laoting	24.2807	52.7914	5.41	4.701	3.73	3.01	2.57	2.64	2.6	2.25	1.89	2.09	1.69	1.6	1.58	1.47	1.34	1.02	0.45	0.09
26A_12	Laoting	21.4271	53.9323	5.66	4.81	4.07	3.26	2.78	2.94	2.76	2.37	1.99	1.95	1.79	1.8	1.69	1.64	1.46	1.16	0.44	0.06
26A_13	Laoting	25.4217	52.4945	5.28	4.576	3.69	2.71	2.5	2.34	2.26	2.1	1.86	2.01	1.67	1.56	1.52	1.53	1.26	1.02	0.41	0.08
26A_14	Laoting	25.3525	52.8682	5.55	4.818	3.73	2.9	2.56	2.56	2.34	2.24	1.87	2.03	1.66	1.68	1.62	1.5	1.37	1.09	0.45	0.11
26A_15	Laoting	24.8713	49.8023	5.62	4.511	3.85	2.94	2.62	2.5	2.59	2.24	1.93	1.98	1.73	1.56	1.58	1.55	1.31	0.95	0.43	0.05
26A_17	Laoting	22.3181	51.442	5.47	4.593	3.85	2.83	2.57	2.42	2.29	2.17	1.83	1.96	1.65	1.73	1.62	1.51	1.41	1.09	0.39	0.13
26A_18	Laoting	18.0156	58.4379	5.85	4.879	4.14	3.52	2.94	3.12	2.79	2.37	2.12	2.01	1.89	1.86	1.77	1.62	1.5	1.12	0.45	0.05
26A_19	Laoting	21.0011	55.2046	5.47	4.546	3.81	3.05	2.66	2.71	2.48	2.21	1.88	1.99	1.7	1.75	1.63	1.53	1.34	1.22	0.41	0.1
26A_20	Laoting	26.6343	48.5559	5.36	4.816	3.68	2.73	2.51	2.33	2.27	2.18	1.85	2.04	1.66	1.56	1.54	1.48	1.32	0.99	0.49	0.09
26A_21	Laoting	22.075	52.1813	5.78	4.663	4.03	3.07	2.79	2.63	2.42	2.21	1.99	2.06	1.84	1.77	1.69	1.65	1.43	1.14	0.46	0.09
26A_22	Laoting	31.6382	44.576	5.34	4.508	3.55	2.7	2.42	2.34	2.35	2.16	1.73	2.06	1.58	1.57	1.52	1.44	1.36	1.06	0.38	0.11
26A_23	Laoting	21.2597	53.2184	5.25	4.457	3.77	3.13	2.59	2.94	2.72	2.17	1.91	1.88	1.69	1.69	1.58	1.43	1.21	1.32	0.89	0.85
26A_24	Laoting	26.3608	51.2594	5.31	4.489	3.5	2.62	2.36	2.25	2.21	2.08	1.73	1.83	1.56	1.55	1.47	1.46	1.27	0.95	0.46	0.07
26A_25	Laoting	23.7501	54.5552	5.29	4.588	3.69	3.15	2.6	2.9	2.74	2.33	1.89	2.13	1.7	1.48	1.52	1.45	1.28	0.9	0.45	0.05
26A_5	Laoting	22.8004	52.6425	5.56	4.666	3.83	2.98	2.65	2.63	2.51	2.25	1.86	2	1.7	1.72	1.61	1.5	1.41	1.08	0.45	0.05
26A_8	Laoting	NaN	NaN	5.65	4.754	4.11	3.5	2.88	3.16	3	2.46	2.07	2.06	1.86	1.78	1.69	1.62	1.44	1.1	0.46	0.05
16A_16	Lianyungang	19.1806	53.587	5.82	4.676	4.19	3.44	2.92	3.06	2.95	2.42	2.14	2.04	1.93	1.68	1.68	1.71	1.41	1.01	0.46	0.05
16A_17	Lianyungang	24.3646	51.2461	5.61	4.469	3.92	3.06	2.65	2.73	2.66	2.27	1.98	2.14	1.73	1.68	1.64	1.58	1.4	1.08	0.42	0.06
16A_18	Lianyungang	22.0733	54.3467	5.88	4.828	4.03	3.01	2.86	2.63	2.38	2.17	2.05	1.98	1.84	1.8	1.7	1.71	1.47	1.11	0.41	0.11
16A_19	Lianyungang	19.201	55.1528	5.71	4.638	4.02	3.36	2.82	2.95	2.86	2.38	2.12	2.11	1.85	1.72	1.67	1.67	1.43	1.12	0.43	0.08
16A_20	Lianyungang	22.09	54.4166	5.89	4.679	4.2	3.18	2.81	2.73	2.64	2.31	2.06	2.06	1.87	1.8	1.72	1.75	1.35	1.16	0.42	0.05
16A_23	Lianyungang	19.4902	57.6794	5.95	4.774	4.14	3.39	2.86	3.01	2.99	2.5	2.19	2.05	1.94	1.67	1.68	1.72	1.34	1.15	0.46	0.05
16A_24	Lianyungang	20.3593	55.6545	5.97	4.806	4.16	3.31	2.9	3	2.94	2.42	2.17	2.1	1.91	1.65	1.7	1.67	1.37	0.97	0.44	0.07
16A_25	Lianyungang	21.3817	53.7293	5.65	4.853	3.94	3.05	2.72	2.52	2.55	2.14	2.03	1.99	1.82	1.55	1.55	1.68	1.41	0.97	0.5	0.04
24_13	Lianyungang	21.0302	55.1711	5.71	4.954	3.97	3.13	2.79	2.65	2.46	2.11	2.05	1.96	1.85	1.63	1.63	1.69	1.35	1.01	0.47	0.06
24_17	Lianyungang	20.8957	53.9299	6.12	5.02	4.17	3.26	2.95	2.82	2.64	2.33	2.15	2.05	1.94	1.78	1.74	1.76	1.46	1.12	0.4	0.06
24_18	Lianyungang	20.1232	55.6461	5.98	4.632	4.09	3.36	2.86	2.86	2.71	2.32	2.11	2.03	1.9	1.72	1.69	1.73	1.45	1.01	0.48	0.06
24_2	Lianyungang	21.2272	53.4561	5.67	4.655	3.95	3.17	2.77	2.82	2.68	2.29	2.07	2.07	1.84	1.66	1.64	1.64	1.36	1	0.42	0.08
24_22	Lianyungang	16.7152	56.9177	6.54	4.639	4.41	3.44	3.14	3.25	2.86	2.6	2.19	2	1.97	2.09	1.9	1.77	1.6	1.18	0.08	0.08
24_3	Lianyungang	24.3913	51.4401	5.9	4.863	4.01	3	2.74	2.58	2.53	2.26	2.06	1.97	1.84	1.53	1.59	1.62	1.32	0.91	0.4	0.07
24_5	Lianyungang	21.2395	56.1168	5.76	4.611	4.03	3.21	2.82	2.95	2.76	2.3	2.02	1.97	1.85	1.75	1.66	1.62	1.3	1.36	0.68	0.76
24_9	Lianyungang	22.9058	52.1478	5.85	4.605	4.06	3.24	2.84	2.91	2.78	2.34	2.01	1.97	1.82	1.89	1.71	1.63	1.5	1.14	0.36	0.12
30_1	Qinhuangdao	22.816	54.3887	5.87	4.938	3.99	3.15	2.78	2.68	2.56	2.27	1.97	2.21	1.79	1.93	1.77	1.53	1.45	1.24	0.43	0.22
30_16	Qinhuangdao	18.0234	56.859	5.85	4.738	4.02	3.58	2.89	3.21	2.97	2.59	2.02	1.98	1.81	1.98	1.8	1.5	1.49	1.24	0.4	0.09
30_3	Qinhuangdao	24.2569	48.322	5.81	4.763	3.84	2.94	2.66	2.49	2.21	2.13	1.89	1.98	1.73	1.84	1.7	1.46	1.31	1.16	0.38	0.16
30_6	Qinhuangdao	24.7177	52.9296	5.72	4.799	3.81	3.1	2.68	2.71	2.51	2.28	1.9	1.82	1.7	1.88	1.71	1.42	1.42	1.12	0.34	0.13
30_9	Qinhuangdao	22.6785	52.4268	6.04	4.936	4.07	3.37	2.92	2.91	2.75	2.35	2.08	2.08	1.88	1.93	1.8	1.55	1.42	1.17	0.43	0.1
20_10	Rizhao	18.1809	56.3521	5.85	4.971	4.13	3.22	2.92	2.78	2.64	2.26	2.07	2.04	1.89	1.85	1.74	1.59	1.45	1.01	0.37	0.07
20_16	Rizhao	23.6116	54.4129	5.57	4.655	3.83	3.05	2.65	2.62	2.38	2.14	1.9	1.95	1.7	1.86	1.71	1.41	1.42	1.08	0.35	0.12
20_17	Rizhao	19.8361	51.8106	5.92	4.872	4.03	3.19	2.88	2.84	2.62	2.32	1.97	2.13	1.79	2.03	1.8	1.57	1.56	1.25	0.33	0.07
20_19	Rizhao	24.0374	52.9417	5.45	4.627	3.74	2.99	2.64	2.62	2.43	2.2	1.85	2.07	1.68	1.83	1.66	1.55	1.42	1.18	0.42	0.08
20_2	Rizhao	21.8027	56.0244	5.57	4.763	3.94	3.42	2.83	3.1	2.95	2.51	2.03	2	1.82	1.82	1.74	1.58	1.43	1.14	0.42	0.08
20_21	Rizhao	23.7945	51.3099	5.57	4.898	3.85	3.05	2.7	2.65	2.48	2.24	1.86	2.07	1.75	1.82	1.69	1.59	1.42	1.14	0.26	0.07
20_25	Rizhao	17.8551	60.9454	6.22	5.15	4.58	3.72	3.23	3.34	3.27	2.61	2.28	2.22	2.09	2.04	1.9	1.75	1.44	1.17	0.41	0.05
20_5	Rizhao	21.6435	56.4622	5.95	4.735	4.05	3.11	2.8	2.59	2.52	2.25	2.04	2.13	1.87	1.8	1.73	1.52	1.35	1.08	0.39	0.08
21_20	Rizhao	20.598	59.9069	5.77	4.82	3.98	3.33	2.85	2.96	2.79	2.44	2.01	2.1	1.83	1.9	1.73	1.55	1.44	1.07	0.43	0.07
21_22	Rizhao	22.0294	57.2207	5.69	5.099	4	3.26	2.8	2.85	2.7	2.31	1.95	2.03	1.77	1.94	1.78	1.54	1.51	1.15	0.39	0.08
21_24	Rizhao	17.7252	57.8326	5.94	4.85	4.2	3.36	2.98	2.93	2.82	2.39	2.15	2.1	1.97	1.89	1.81	1.75	1.47	1.16	0.4	0.11
21_25	Rizhao	23.7954	51.1785	6.19	4.821	4.07	3.13	2.89	2.64	2.47	2.33	2.01	2.15	1.91	1.9	1.8	1.71	1.44	1.14	0.33	0.06
6A_21	Rizhao	21.1049	56.0795	5.8	4.91	4.05	3.3	2.89	2.91	2.99	2.46	2.06	2.16	1.86	1.88	1.79	1.6	1.39	1.16	0.46	0.1
6A_23	Rizhao	18.1347	56.0698	6.08	5.084	4.26	3.39	2.98	2.96	2.76	2.39	2.1	2.04	1.9	2.04	1.87	1.67	1.6	1.14	0.38	0.09
6A_25	Rizhao	20.2307	58.794	5.9	5.128	4.1	3.37	2.86	2.95	3.05	2.47	2.07	2.09	1.89	1.84	1.8	1.62	1.4	0.48	0.39	0.1
10A_1	Rongcheng	20.9676	51.7759	5.73	4.711	3.9	3.03	2.76	2.62	2.55	2.23	1.92	2.05	1.78	1.86	1.72	1.53	1.41	1.1	0.41	0.09
10A_10	Rongcheng	21.2454	52.9615	5.7	4.998	3.97	3.19	2.77	2.81	2.73	2.33	1.91	2.05	1.77	1.84	1.72	1.54	1.41	1.1	0.37	0.07
10A_11	Rongcheng	21.0063	53.2989	5.86	5.109	4.1	3.07	2.82	2.61	2.51	2.18	2.01	2.01	1.83	1.93	1.79	1.66	1.45	1.15	0.42	0.04
10A_12	Rongcheng	16.7692	57.0931	5.84	5.263	4.21	3.59	3	3.25	3.16	2.52	2.11	2.07	1.93	1.95	1.83	1.68	1.52	1.16	0.42	0.06
10A_13	Rongcheng	17.1227	58.2749	5.98	5.136	4.24	3.7	3.07	3.33	3.17	2.61	2.19	2.1	1.97	1.98	1.87	1.66	1.5	1.16	0.42	0.09
10A_15	Rongcheng	24.1024	52.298	5.72	4.944	3.87	2.94	2.72	2.56	2.4	2.16	1.9	2.01	1.76	1.88	1.72	1.54	1.41	1.08	0.32	0.07
10A_3	Rongcheng	25.9691	49.8868	5.34	5.125	3.74	2.92	2.52	2.57	2.66	2.22	1.89	2.01	1.67	1.58	1.58	1.39	1.3	0.94	0.52	0.08
10A_4	Rongcheng	18.8158	55.6542	5.87	5.095	4.03	3.12	2.82	2.68	2.5	2.27	2	2.16	1.88	1.78	1.74	1.62	1.37	1.08	0.25	0.07
10A_5	Rongcheng	18.7397	52.4329	6.49	4.942	4.31	3.24	2.99	3.05	2.79	2.52	2.05	2.24	1.82	2.08	1.86	1.67	1.72	1.16	0.1	0.15
10A_6	Rongcheng	21.0417	50.7285	5.89	4.969	4.03	2.93	2.77	2.5	2.48	2.25	1.96	2.13	1.79	1.91	1.78	1.6	1.52	1.15	0.45	0.08
10A_8	Rongcheng	24.3799	51.1667	5.4	4.941	3.6	2.76	2.47	2.36	2.41	2.15	1.74	2.04	1.6	1.68	1.57	1.42	1.34	0.99	0.34	0.09
8_10	Rongcheng	18.4281	55.7882	5.83	5.091	4.14	3.38	2.98	3	2.67	2.31	2.07	2	1.93	1.92	1.81	1.67	1.43	1.16	0.32	0.07
8_12	Rongcheng	25.824	48.8867	5.92	4.776	3.93	3.04	2.77	2.68	2.75	2.38	1.95	2.08	1.78	1.8	1.73	1.57	1.45	1.17	0.37	0.06
8_13	Rongcheng	28.3559	45.7699	5.48	4.784	3.66	2.77	2.52	2.45	2.42	2.18	1.77	1.97	1.65	1.57	1.56	1.41	1.34	0.89	0.55	0.08
8_16	Rongcheng	21.8269	52.5968	5.86	4.974	3.99	2.97	2.73	2.54	2.56	2.23	1.9	2.17	1.75	1.85	1.74	1.59	1.45	1.21	0.35	0.08
8_17	Rongcheng	21.7786	51.3323	5.85	5.018	4.08	3.2	2.85	2.81	2.85	2.36	2.01	2.32	1.83	1.87	1.76	1.59	1.47	1.07	0.41	0.05
8_20	Rongcheng	22.1341	49.6645	5.92	4.804	4.06	3.15	2.82	2.76	2.66	2.45	1.89	2.23	1.74	1.96	1.82	1.6	1.51	1.29	0.33	0.1
12_10	Shentanggou	20.6726	52.213	5.89	4.702	4.12	3.41	2.92	2.99	2.96	2.53	2.16	2.16	1.91	1.67	1.73	1.72	1.41	1.06	0.45	0.04
12_13	Shentanggou	16.6241	52.175	5.86	4.946	4.15	3.28	2.97	2.83	2.61	2.25	2.17	2.04	1.95	1.82	1.77	1.78	1.46	1.16	0.37	0.05
12_15	Shentanggou	18.0676	56.4326	6.12	4.673	4.16	3.36	3.04	2.86	2.74	2.41	2.17	2.04	1.98	1.93	1.84	1.74	1.48	1.08	0.4	0.09
12_16	Shentanggou	21.9603	50.5488	5.8	4.82	3.99	3.18	2.83	2.77	2.74	2.32	2.11	2.03	1.87	1.59	1.66	1.73	1.33	1.02	0.34	0.04
12_17	Shentanggou	15.7076	56.3439	5.95	4.954	4.2	3.51	3.04	3.07	3.03	2.45	2.19	2.17	1.97	1.74	1.78	1.7	1.47	1.03	0.39	0.04
12_21	Shentanggou	20.5375	61.3908	6	5.123	4.21	3.5	3.02	3.02	2.89	2.41	2.25	2.16	2.03	1.66	1.77	1.77	1.38	1	0.42	0.05
12_22	Shentanggou	18.7914	60.0384	6.03	5.036	4.26	3.26	2.99	2.84	2.93	2.37	2.16	2.14	1.96	1.68	1.76	1.71	1.34	1	0.39	0.08
12_23	Shentanggou	20.2227	61.1264	5.83	4.806	4.11	3.5	3.02	3.15	3.07	2.41	2.14	2.02	1.95	1.77	1.74	1.75	1.42	1.09	0.33	0.04
12_24	Shentanggou	20.3409	59.4318	6.05	4.917	4.22	3.36	3.03	2.91	2.87	2.38	2.23	2.14	1.98	1.63	1.75	1.78	1.44	0.99	0.46	0.05
12_25	Shentanggou	17.2124	56.0032	6.08	4.482	4.06	3.52	3.04	3.17	3.07	2.67	2.2	2.17	1.99	1.75	1.79	1.78	1.45	1.09	0.45	0.05
12_3	Shentanggou	17.7294	57.1039	5.95	4.836	4.18	3.28	3	2.91	2.55	2.25	2.16	2.07	1.96	1.91	1.83	1.8	1.45	1.13	0.42	0.1
12_8	Shentanggou	19.0293	56.6594	5.99	4.74	4.11	3.2	2.94	2.84	2.77	2.48	2.14	2.03	1.92	1.84	1.78	1.74	1.41	1.1	0.45	0.05
9_11	SouthAfrica	25.727	52.3032	5.37	4.688	3.92	3.17	2.66	2.9	2.72	2.26	1.93	1.9	1.73	1.72	1.66	1.55	1.36	1.08	0.4	0.05
9_8	SouthAfrica	23.8823	51.8298	6.37	4.824	4.37	3.37	3.23	3.07	2.98	2.82	2.42	2.28	2.14	1.77	1.8	1.87	1.62	1.3	0.36	0.05
24A_1	Tianjin	19.6237	57.3756	6.12	5.179	4.29	3.43	3.05	2.94	2.83	2.45	2.2	2.12	2.03	1.81	1.81	1.76	1.36	1.06	0.39	0.07
24A_10	Tianjin	21.2893	58.3954	5.99	4.965	4.11	3.2	2.94	2.84	2.77	2.48	2.14	2.03	1.92	1.84	1.78	1.74	1.41	1.1	0.45	0.05
24A_11	Tianjin	23.7901	52.4905	5.68	5.055	3.88	2.87	2.66	2.44	2.4	2.14	2.01	2.1	1.78	1.65	1.64	1.58	1.25	1.05	0.39	0.07
24A_12	Tianjin	21.8421	58.6642	5.64	5.025	3.99	3.15	2.78	2.75	2.52	2.24	2.04	2	1.85	1.7	1.67	1.7	1.34	1	0.35	0.04
24A_14	Tianjin	20.5337	59.5447	5.69	4.884	4.04	3.39	2.87	3.05	2.84	2.36	2.05	2	1.86	1.83	1.75	1.68	1.46	1.05	0.43	0.06
24A_2	Tianjin	19.6524	56.206	5.83	4.889	4.02	3.33	2.87	2.97	2.76	2.4	2.09	2.06	1.89	1.79	1.75	1.74	1.35	1.14	0.33	0.04
24A_4	Tianjin	22.067	55.0677	5.8	4.806	4.03	3.12	2.81	2.76	2.74	2.36	2.04	2.11	1.85	1.68	1.69	1.59	1.41	0.94	0.43	0.05
24A_5	Tianjin	26.3475	50.2575	5.55	4.928	3.82	2.99	2.63	2.62	2.62	2.32	1.93	2.04	1.74	1.55	1.59	1.51	1.28	0.93	0.4	0.05
24A_6	Tianjin	23.9398	54.2538	5.8	4.947	3.91	3.18	2.81	2.78	2.55	2.33	1.99	2.01	1.84	1.86	1.74	1.63	1.38	1.1	0.34	0.04
24A_7	Tianjin	23.3369	53.7922	5.51	4.507	3.77	3.36	2.7	3.13	2.99	2.52	1.96	2.01	1.76	1.6	1.68	1.47	1.26	0.86	0.36	0.04
24A_8	Tianjin	20.2726	55.1331	5.78	4.863	3.98	3.16	2.8	2.81	2.76	2.3	2.02	1.93	1.85	1.68	1.7	1.67	1.34	1.03	0.36	0.09
24A_9	Tianjin	17.4996	57.6394	6.12	5.1	4.28	3.47	3.03	2.96	2.81	2.44	2.21	2.11	2.01	1.75	1.82	1.77	1.34	1.15	0.32	0.11
14A_1	Weifang	21.3382	51.9189	5.73	4.933	3.83	3.3	2.84	2.98	2.94	2.56	2.02	2.01	1.83	1.7	1.7	1.55	1.31	1.06	0.41	0.06
14A_10	Weifang	18.5615	52.108	5.98	5.268	4.27	3.42	3.05	3.01	2.97	2.55	2.25	2.05	2	1.68	1.77	1.71	1.44	0.99	0.43	0.08
14A_11	Weifang	22.0182	52.2922	5.73	5.002	3.92	3.06	2.79	2.68	2.58	2.33	2.04	2.05	1.83	1.76	1.7	1.59	1.33	1.06	0.42	0.1
14A_12	Weifang	16.014	59.7967	6.18	5.216	4.37	3.51	3.11	3.03	2.93	2.45	2.28	2.11	2.06	1.77	1.81	1.86	1.43	1.08	0.4	0.04
14A_13	Weifang	21.9435	49.3039	5.78	4.804	3.84	2.98	2.76	2.57	2.52	2.25	2.04	2.08	1.83	1.53	1.61	1.59	1.31	0.83	0.44	0.05
14A_14	Weifang	21.3433	51.6321	5.82	4.86	4.06	3.03	2.8	2.62	2.61	2.31	2.03	2.06	1.86	1.59	1.67	1.6	1.27	1	0.42	0.07
14A_15	Weifang	23.0223	50.9244	5.62	4.796	3.86	2.96	2.7	2.57	2.71	2.26	1.97	2.11	1.77	1.67	1.64	1.63	1.36	1.07	0.48	0.07
14A_2	Weifang	20.6861	53.1175	6.2	5.064	4.19	3.44	3.04	3.02	2.92	2.59	2.2	2.23	2	1.78	1.8	1.77	1.38	1.16	0.35	0.07
14A_3	Weifang	17.0629	54.1714	5.98	5.09	4.21	3.14	2.94	2.72	2.55	2.29	2.1	2.08	1.93	1.89	1.79	1.8	1.45	1.23	0.43	0.06
14A_5	Weifang	20.9323	51.8318	5.93	5.073	4.07	3.04	2.82	2.59	2.47	2.18	2.1	1.95	1.89	1.64	1.67	1.67	1.36	0.92	0.39	0.07
14A_8	Weifang	17.9705	55.0198	5.95	5.054	4.26	3.42	3.01	3.11	2.99	2.45	2.15	2.04	1.95	1.83	1.77	1.73	1.45	1.1	0.4	0.07
15_12	Weifang	23.7516	49.7618	5.55	4.804	3.72	3.02	2.69	2.63	2.65	2.39	1.96	2.09	1.76	1.63	1.61	1.53	1.26	0.98	0.47	0.08
15_15	Weifang	18.1494	55.587	5.93	5.336	4.16	3.13	2.89	2.7	2.53	2.25	2.09	2.1	1.89	1.84	1.76	1.63	1.38	1.07	0.44	0.09
15_21	Weifang	18.9721	54.8638	6.07	4.998	4.24	3.36	2.97	2.91	2.79	2.33	2.15	2.22	1.97	1.75	1.8	1.73	1.41	0.98	0.44	0.09
15_23	Weifang	24.4575	49.2024	5.84	4.538	3.83	3.06	2.75	2.74	2.57	2.34	1.97	2.01	1.76	1.81	1.68	1.53	1.4	1.04	0.33	0.06
15_24	Weifang	22.2087	52.1828	6.08	5.239	4.32	3.48	3.07	3.08	2.87	2.44	2.2	2.1	2.01	1.74	1.76	1.7	1.41	0.98	0.33	0.05
15_25	Weifang	18.6426	55.1972	6.08	4.442	4.12	3.58	3.07	3.21	3.02	2.57	2.19	2.07	1.99	1.81	1.8	1.7	1.42	1.1	0.47	0.06
15_3	Weifang	23.8881	55.0643	5.45	4.879	3.77	3.12	2.66	2.77	2.82	2.36	1.94	1.99	1.72	1.66	1.59	1.55	1.27	1.1	0.48	0.06
15_4	Weifang	24.0294	53.1692	5.64	5.035	3.89	2.96	2.68	2.61	2.63	2.2	1.94	2.07	1.72	1.78	1.67	1.6	1.41	1.14	0.46	0.06
15_5	Weifang	28.1184	49.378	5.54	5.05	3.74	2.85	2.62	2.47	2.36	2.16	1.91	2.02	1.71	1.69	1.62	1.58	1.35	1.04	0.52	0.1
15_8	Weifang	25.4894	51.6876	5.68	4.95	3.81	2.82	2.67	2.4	2.33	2.17	1.95	1.88	1.76	1.69	1.63	1.63	1.27	1.12	0.5	0.07
9_20	Weifang	22.3872	55.4612	5.75	5.038	3.93	3.06	2.8	2.65	2.58	2.3	2.06	2.15	1.82	1.8	1.7	1.66	1.51	1.1	0.47	0.07
9_21	Weifang	20.3788	53.1016	5.75	5.01	4.15	3.37	2.87	2.95	2.91	2.39	2.11	2.12	1.9	1.58	1.68	1.66	1.37	0.88	0.4	0.07
9_23	Weifang	17.022	54.7499	6.04	5.067	4.28	3.37	3.03	2.93	2.9	2.34	2.18	1.96	1.99	1.8	1.78	1.74	1.47	1.03	0.35	0.08
14A_16	Weihai	14.8362	55.1289	6.17	5.335	4.4	3.61	3.08	3.24	3.28	2.65	2.25	2.18	2.02	1.75	1.84	1.73	1.44	1.11	0.45	0.07
14A_17	Weihai	20.5055	56.7137	5.91	5.199	4.03	3.36	2.83	2.95	2.91	2.44	2.11	2.14	1.87	1.5	1.66	1.64	1.29	0.99	0.36	0.05
14A_18	Weihai	25.3051	49.8865	6.07	5.066	4.27	3.82	3.1	3.46	3.65	2.67	2.23	2.13	2.03	1.55	1.74	1.69	1.38	0.93	0.35	0.1
14A_19	Weihai	20.6099	52.8579	5.77	4.847	3.97	2.97	2.73	2.57	2.52	2.31	1.95	2.11	1.79	1.67	1.66	1.57	1.33	0.99	0.38	0.05
14A_20	Weihai	23.6864	53.7259	5.61	4.774	3.8	2.89	2.62	2.49	2.47	2.17	1.93	2.02	1.76	1.5	1.59	1.55	1.23	0.91	0.4	0.04
14A_21	Weihai	19.4952	53.457	5.83	4.669	4.03	3.16	2.77	2.8	2.85	2.33	2.03	2.02	1.87	1.63	1.58	1.59	1.16	1.29	0.58	0.66
14A_22	Weihai	17.5991	62.1847	6.55	4.592	4.63	3.61	3.21	3.42	2.9	2.63	2.22	2.22	1.98	2.25	1.96	1.81	1.86	1.24	0.08	0.06
14A_23	Weihai	20.4911	54.5068	5.93	5.117	4.11	3.22	2.87	2.82	2.72	2.32	2.06	2.01	1.89	1.81	1.76	1.72	1.4	1.11	0.43	0.05
14A_24	Weihai	16.9005	55.3747	6.4	5.689	4.62	3.74	3.27	3.24	3.18	2.76	2.33	2.25	2.15	1.85	1.92	1.86	1.49	1.12	0.35	0.07
14A_25	Weihai	21.1439	52.5763	6.05	5.145	4.06	3.18	2.81	2.64	2.66	2.33	2.11	2.25	1.89	1.72	1.71	1.66	1.31	1.01	0.43	0.05
7_10	Weihai	18.219	57.4003	5.68	4.764	4.1	3.46	2.91	3.19	3.04	2.42	2.05	2.09	1.86	1.88	1.75	1.61	1.53	1.09	0.3	0.07
7_11	Weihai	21.4191	55.743	5.74	4.802	3.98	3.22	2.83	2.94	2.64	2.23	2.02	1.95	1.85	1.82	1.67	1.65	1.32	1.37	0.67	0.73
7_12	Weihai	19.3857	55.0906	5.96	4.833	4.19	3.32	2.89	2.94	3.08	2.37	2.15	2.19	1.92	1.66	1.7	1.7	1.38	1.08	0.43	0.07
7_16	Weihai	23.7365	53.6367	5.62	4.757	4.03	3.45	2.87	3.13	3.01	2.5	2.06	2.1	1.87	1.67	1.68	1.59	1.41	1.11	0.32	0.13
7_17	Weihai	21.93	52.4814	5.86	4.821	4	3.12	2.82	2.73	2.66	2.23	2.05	2.08	1.87	1.68	1.67	1.65	1.36	1.04	0.39	0.06
7_18	Weihai	20.8382	52.1826	5.88	4.609	4.18	3.53	3.03	3.22	3.06	2.46	2.18	1.97	1.99	1.61	1.69	1.69	1.42	0.98	0.4	0.02
7_19	Weihai	33.0698	47.4073	4.81	4.247	3.55	2.36	2.14	2.14	2.11	1.97	1.66	1.91	1.44	1.33	1.38	1.28	1.18	0.88	0.41	0.09
7_2	Weihai	21.8631	57.4602	5.45	4.423	3.86	2.98	2.64	2.73	2.37	2.07	1.92	1.93	1.73	1.77	1.59	1.59	1.2	1.44	0.85	0.92
7_20	Weihai	21.7532	54.9067	5.78	4.798	4.02	3.11	2.77	2.63	2.68	2.32	2.09	2.06	1.86	1.51	1.62	1.65	1.34	0.95	0.45	0.06
7_21	Weihai	23.0461	53.5713	5.74	4.8	3.92	3	2.76	2.61	2.45	2.19	1.99	1.92	1.83	1.7	1.64	1.62	1.28	1.11	0.42	0.1
7_22	Weihai	21.7421	54.4567	6.01	4.998	4.24	3.28	2.98	2.85	2.66	2.32	2.16	2.11	1.97	1.84	1.79	1.78	1.46	1.18	0.38	0.15
7_23	Weihai	20.9693	54.663	5.8	4.857	3.98	3.1	2.8	2.69	2.43	2.18	2.04	2.01	1.84	1.84	1.7	1.67	1.38	1.17	0.4	0.08
7_3	Weihai	23.2961	53.1191	5.6	4.873	3.82	3.1	2.69	2.73	2.64	2.29	2.01	1.98	1.77	1.64	1.59	1.57	1.38	1	0.36	0.06
7_4	Weihai	26.9075	52.8738	5.59	4.667	3.8	2.89	2.65	2.59	2.42	2.18	1.92	1.99	1.74	1.68	1.6	1.6	1.38	1.05	0.43	0.1
7_5	Weihai	23.0577	55.3726	5.67	4.727	4.03	3.25	2.8	2.96	3.08	2.35	1.98	1.99	1.78	1.77	1.67	1.58	1.51	1.09	0.47	0.06
7_6	Weihai	23.8787	53.4001	5.6	4.619	4.02	3.39	2.81	3.13	3.09	2.45	2.04	2.06	1.82	1.5	1.59	1.52	1.37	0.89	0.46	0.04
11_10	Yantai	19.3974	54.053	5.76	4.738	4.01	3.21	2.82	2.84	2.73	2.41	2.11	2.04	1.89	1.7	1.7	1.69	1.5	0.83	0.43	0.05
11_11	Yantai	22.4203	52.2675	5.91	4.442	3.91	3.15	2.84	2.78	2.62	2.41	2.03	2.1	1.85	1.75	1.71	1.69	1.35	1.11	0.48	0.04
11_21	Yantai	19.7129	57.8257	6.38	4.215	4.33	3.18	2.99	2.94	2.56	2.34	2.03	2.09	1.83	2.17	1.86	1.94	1.64	1.28	0.06	0.08
11_22	Yantai	23.0404	51.7124	5.92	5.062	4.02	3.18	2.84	2.75	2.59	2.4	2.09	1.99	1.91	1.72	1.7	1.59	1.43	0.92	0.44	0.06
11_25	Yantai	20.6102	51.8366	5.95	5.069	4.02	3.2	2.88	2.83	2.74	2.36	2.1	2.04	1.93	1.74	1.73	1.7	1.5	0.91	0.44	0.07
11_3	Yantai	17.3353	53.7557	6.11	4.537	4.18	3.21	3.03	2.79	2.44	2.27	2.16	1.99	1.99	1.92	1.82	1.72	1.37	1.12	0.43	0.08
11_5	Yantai	19.3021	53.93	6.15	5.08	4.18	3.25	2.97	2.83	2.52	2.32	2.11	2.01	1.94	2.02	1.84	1.65	1.56	1.06	0.52	0.07
11_6	Yantai	17.3958	56.3546	5.9	5.088	4.07	3.4	2.92	3.06	2.96	2.52	2.1	2.11	1.91	1.84	1.75	1.68	1.48	1.1	0.44	0.06
11_9	Yantai	18.2859	54.3513	6.12	4.635	4.13	3.39	3.03	2.98	2.72	2.43	2.15	2.11	1.95	1.96	1.83	1.82	1.5	1.22	0.47	0.1
16A_1	Yantai	20.1781	52.1795	5.68	4.925	3.91	3.13	2.76	2.6	2.75	2.32	2.02	2.13	1.84	1.66	1.67	1.68	1.55	0.82	0.41	0.07
16A_11	Yantai	20.2205	53.1825	5.74	4.788	4.01	3.15	2.77	2.7	2.8	2.33	2.05	2.06	1.84	1.7	1.7	1.64	1.48	0.76	0.5	0.07
16A_12	Yantai	18.4861	54.7375	6.47	4.536	4.4	3.17	3.1	2.85	2.58	2.36	2.18	1.92	2	2.03	1.85	1.77	1.56	1.11	0.09	0.02
16A_13	Yantai	19.599	57.0712	6.3	4.261	4.27	3.33	2.97	3.23	2.91	2.52	1.99	2.08	1.8	2.05	1.79	1.58	1.67	1.1	0.09	0.11
16A_15	Yantai	17.9562	60.6025	5.99	4.523	4.23	3.16	2.96	2.93	2.55	2.29	2.09	1.95	1.88	1.99	1.77	1.68	1.57	1.03	0.09	0.1
16A_2	Yantai	21.5185	58.2111	5.9	4.332	4.09	3.2	2.86	2.97	2.52	2.32	1.82	1.98	1.6	2.08	1.76	1.51	1.58	1.3	0.12	0.1
16A_3	Yantai	19.4261	57.407	6.1	4.778	4.18	3.2	2.93	2.93	2.71	2.45	2.08	1.95	1.86	1.85	1.75	1.59	1.55	0.96	0.09	0.03
16A_5	Yantai	18.7375	59.3216	6.35	4.257	4.43	3.42	3.06	3.24	2.82	2.54	1.9	2.06	1.68	2.2	1.89	1.63	1.71	1.45	0.09	0.08
16A_6	Yantai	18.6047	55.5188	5.97	5.122	4.2	3.3	2.92	2.8	2.82	2.3	2.15	2.1	1.96	1.61	1.7	1.77	1.44	0.95	0.4	0.04
16A_7	Yantai	19.5933	56.3044	6.3	4.582	4.3	3.2	3.01	2.93	2.75	2.38	2.12	2.03	1.92	1.97	1.81	1.69	1.59	1.07	0.09	0.03
16A_8	Yantai	19.9946	56.31	5.9	4.616	4.1	3.15	2.88	2.95	2.66	2.47	2.04	2.2	1.82	1.82	1.72	1.56	1.51	0.98	0.06	0.02
16A_9	Yantai	16.9354	55.9688	5.99	5.032	4.22	3.46	2.97	3.12	2.95	2.51	2.15	2.32	1.95	1.91	1.81	1.72	1.49	1.17	0.44	0.12
10_20	Zhuanghe	16.678	58.3794	6.21	4.44	4.42	3.4	3.13	3.13	2.73	2.41	2.23	1.91	2.02	1.99	1.83	1.74	1.6	0.99	0.09	0.03
10_24	Zhuanghe	14.9662	57.5351	6.45	4.482	4.54	3.44	3.19	3.14	2.75	2.45	2.19	1.98	1.97	2.14	1.89	1.74	1.71	1.14	0.09	0.09
10_6	Zhuanghe	18.9182	53.7679	6.12	4.542	4.28	3.05	2.94	2.78	2.36	2.22	1.98	1.82	1.8	2.07	1.79	1.68	1.68	1.14	0.09	0.11
10_8	Zhuanghe	17.8632	59.6827	6.08	4.418	4.22	3.21	3	3	2.47	2.31	1.99	1.87	1.79	2.14	1.82	1.69	1.54	1.42	0.12	0.23
4A_10	Zhuanghe	14.4399	58.4172	6.32	4.525	4.52	3.41	3.18	3.17	2.73	2.44	2.11	1.97	1.92	2.22	1.91	1.75	1.84	1.23	0.07	0.09
4A_11	Zhuanghe	20.0662	56.5215	6.08	4.572	4.22	3.2	2.89	3.04	2.73	2.42	2.07	2.03	1.86	1.84	1.75	1.59	1.47	0.98	0.09	0.04
4A_12	Zhuanghe	15.457	55.7217	6.47	4.629	4.52	3.31	3.17	3.08	2.76	2.45	2.15	2.03	1.96	2.17	1.92	1.74	1.71	1.24	0.09	0.05
4A_14	Zhuanghe	17.9276	59.1586	6.45	4.418	4.38	3.23	3.05	3.02	2.58	2.38	2.12	2.05	1.92	2.1	1.85	1.69	1.62	1.16	0.09	0.07
4A_15	Zhuanghe	16.161	56.5438	6.45	4.585	4.56	3.42	3.2	3.05	2.78	2.47	2.31	1.98	2.1	1.95	1.81	1.77	1.61	0.99	0.11	0.03
4A_16	Zhuanghe	21.9765	54.3858	6.15	4.804	4.12	2.95	2.8	2.73	2.41	2.27	1.92	2.08	1.73	1.98	1.75	1.58	1.53	1.09	0.09	0.1
4A_17	Zhuanghe	19.846	59.1095	6.54	4.574	4.48	3.36	3.11	3.05	2.57	2.46	2.15	2.17	1.94	2.21	1.94	1.8	1.65	1.22	0.18	0.18
4A_19	Zhuanghe	17.2448	55.4243	6.22	4.694	4.22	3	2.99	2.71	2.23	2.17	2.02	1.92	1.84	2.09	1.79	1.66	1.64	1.1	0.08	0.22
4A_2	Zhuanghe	19.1006	59.5913	6.25	4.902	4.22	3.14	2.93	2.97	2.56	2.37	2.02	2.01	1.82	2.08	1.81	1.68	1.6	1.16	0.13	0.05
4A_20	Zhuanghe	16.3429	59.1223	6.74	4.334	4.74	3.47	3.27	3.18	2.82	2.54	2.37	2.2	2.14	2.05	1.95	1.89	1.6	1.03	0.21	0.07
4A_25	Zhuanghe	17.1493	61.0155	5.76	4.36	4.05	3.27	2.81	3.25	2.62	2.39	1.78	1.89	1.57	2.1	1.76	1.52	1.47	1.36	0.2	0.17
4A_4	Zhuanghe	17.1506	56.9614	5.9	4.321	4.13	3.03	2.84	2.8	2.43	2.17	1.98	1.92	1.8	2	1.74	1.66	1.52	1.02	0.16	0.03
4A_5	Zhuanghe	14.2749	57.3629	6.59	4.395	4.59	3.22	3.21	2.91	2.38	2.27	2.19	2.01	2.01	2.24	1.92	1.82	1.74	1.19	0.08	0.12
4A_6	Zhuanghe	18.5294	61.38	6.67	4.672	4.52	3.27	3.11	3.04	2.55	2.4	2.07	2.07	1.87	2.31	1.93	1.79	1.71	1.27	0.11	0.14
4A_7	Zhuanghe	20.0825	56.0057	5.84	4.632	4.02	3.01	2.76	2.87	2.47	2.22	1.95	1.98	1.76	1.92	1.71	1.6	1.43	1.06	0.05	0.07
4A_9	Zhuanghe	19.3708	57.89	6.35	5.13	4.31	3.35	3	3.23	2.68	2.58	1.94	2.21	1.72	2.19	1.86	1.66	1.73	1.26	0.08	0.1
