# Supplementary material for: Genome-wide association analysis of nutrient traits in the oyster Crassostrea gigas: genetic effect and interaction network
Source: BMC Genomics. 2019 Jul 31;20:625. doi: 10.1186/s12864-019-5971-z (PMC6670154; doi:10.1186/s12864-019-5971-z)
Supplement: Supplementary file 5 — Table S5 Correlation analysis among different traits. Upper matrix indicates correlation value and lower matrix indicates significance (**P < 0.01, *P < 0.05). (XLSX 14 kb) [file 12864_2019_5971_MOESM5_ESM.xlsx]

## Sheet: TableS4
Table S5: Correlation analysis among different traits. Upper matrix indicates correlation value and lower matrix indicates significance (**P < 0.01, *P < 0.05).
	Glycogen	Protein	Glu	Tau	Asp	Lys	Leu	Arg	Gly	Ala	Val	Pro	Ile	Ser	Thr	Phe	His	Tyr	Cys	Met
Glycogen	1**	-0.72	-0.71	-0.14	-0.79	-0.72	-0.73	-0.1	-0.5	-0.57	-0.7	-0.25	-0.64	-0.59	-0.76	-0.55	-0.42	-0.27	0.16	0.1
Protein	**	1**	0.49	0.03	0.61	0.57	0.52	0.09	0.37	0.41	0.42	0.13	0.35	0.53	0.56	0.31	0.32	0.26	-0.27	-0.09
Glu	**	**	1**	0.22	0.92	0.67	0.83	0.06	0.42	0.65	0.72	0.43	0.7	0.7	0.9	0.72	0.52	0.37	-0.26	-0.17
Tau	**		**	1**	0.25	0.43	0.27	0.06	0.37	0.28	0.45	0.29	0.47	-0.03	0.31	0.31	0.13	-0.09	0.58	-0.06
Asp	**	**	**	**	1**	0.76	0.85	0.09	0.53	0.66	0.78	0.41	0.73	0.66	0.88	0.7	0.52	0.31	-0.22	-0.15
Lys	**	**	**	**	**	1**	0.8	0.07	0.86	0.86	0.79	0.45	0.72	0.44	0.77	0.62	0.35	0.22	0.11	-0.17
Leu	**	**	**	**	**	**	1**	-0.32	0.55	0.69	0.76	0.38	0.6	0.61	0.85	0.74	0.23	0.25	-0.11	-0.38
Arg	*						**	1**	0.16	0.13	0.12	0.09	0.41	-0.01	0.05	0	0.62	0.17	0.03	0.59
Gly	**	**	**	**	**	**	**	**	1**	0.86	0.66	0.45	0.6	0.14	0.5	0.41	0.23	0.08	0.18	-0.09
Ala	**	**	**	**	**	**	**	**	**	1**	0.68	0.51	0.62	0.38	0.69	0.52	0.36	0.23	-0.03	-0.18
Val	**	**	**	**	**	**	**	**	**	**	1**	0.47	0.93	0.26	0.7	0.71	0.37	-0.01	0.22	-0.06
Pro	**	**	**	**	**	**	**	*	**	**	**	1**	0.44	0.17	0.41	0.35	0.27	0.05	0.06	-0.04
Ile	**	**	**	**	**	**	**	**	**	**	**	**	1**	0.25	0.67	0.7	0.51	0.07	0.23	0.14
Ser	**	**	**		**	**	**		**	**	**	**	**	1**	0.82	0.44	0.55	0.62	-0.44	-0.1
Thr	**	**	**	**	**	**	**		**	**	**	**	**	**	1**	0.71	0.55	0.46	-0.18	-0.16
Phe	**	**	**	**	**	**	**		**	**	**	**	**	**	**	1**	0.3	0.4	0.04	-0.09
His	**	**	**	**	**	**	**	**	**	**	**	**	**	**	**	**	1**	0.22	-0.12	0.3
Tyr	**	**	**		**	**	**	**		**				**	**	**	**	1**	-0.29	0.18
Cys	**	**	**	**	**	*	*		**		**		**	**	**		**	**	1**	0.34
Met			**		**	**	**	**		**			**		**		**	**	**	1**
