# Supplementary material for: Genome-wide association analysis of nutrient traits in the oyster Crassostrea gigas: genetic effect and interaction network
Source: BMC Genomics. 2019 Jul 31;20:625. doi: 10.1186/s12864-019-5971-z (PMC6670154; doi:10.1186/s12864-019-5971-z)
Supplement: Supplementary file 6 — Table S6 Genome-wide significant association signals of quality traits in C. gigas using the compressed MLM model. (XLSX 65 kb) [file 12864_2019_5971_MOESM6_ESM.xlsx]

## Sheet: TableS5
Table S6. Genome-wide significant association signals of quality traits in C. gigas using the compressed MLM model.
scaffold	Position	allele	minor.allele	good.allele	phenotype variation(%)	P-value	phenotype
scaffold1243	64742	C/T	C	T	8.71633	8.6971e-08	glycogen
scaffold1243	52243	G/A	A	G	8.26499	1.40721e-07	glycogen
scaffold1243	63965	T/C	T	C	6.93609	1.4526e-07	glycogen
scaffold1243	25863	A/G	G	A	8.87773	1.54884e-07	glycogen
scaffold1243	27072	A/T	T	A	8.57742	1.63633e-07	glycogen
scaffold1243	24058	C/G	G	C	8.73881	1.84655e-07	glycogen
scaffold1243	27651	T/A	A	T	8.65535	1.92468e-07	glycogen
scaffold1243	36247	A/G	G	A	8.69556	1.96558e-07	glycogen
scaffold1243	21640	A/G	G	A	9.48689	1.96715e-07	glycogen
scaffold1243	28180	T/A	A	T	8.74259	2.06978e-07	glycogen
scaffold1243	53666	C/T	T	C	8.32309	2.14725e-07	glycogen
scaffold1243	28497	T/A	A	T	8.40875	2.26682e-07	glycogen
scaffold1243	53665	A/T	T	A	8.33694	2.29138e-07	glycogen
scaffold1243	23518	T/A	A	T	8.64651	2.37679e-07	glycogen
scaffold1243	53489	T/C	T	C	7.93253	2.67458e-07	glycogen
scaffold1243	29471	C/T	T	C	8.66207	2.91642e-07	glycogen
scaffold1243	47630	C/T	T	T	8.67578	2.98561e-07	glycogen
scaffold1243	28199	C/T	T	C	8.56975	3.06343e-07	glycogen
scaffold1243	28152	C/G	G	C	8.48867	3.25004e-07	glycogen
scaffold1243	28151	T/C	C	T	8.48867	3.25004e-07	glycogen
scaffold1243	29489	G/A	A	G	8.45711	3.37846e-07	glycogen
scaffold1243	28019	G/A	A	G	8.36778	3.4293e-07	glycogen
scaffold1243	28500	T/C	C	T	8.20933	3.4454e-07	glycogen
scaffold1243	36571	T/C	C	T	8.17685	3.50844e-07	glycogen
scaffold1243	51090	T/C	T	C	8.06526	4.06113e-07	glycogen
scaffold1243	36464	T/G	G	T	8.34176	4.11914e-07	glycogen
scaffold1243	29885	A/G	G	A	8.04912	4.20956e-07	glycogen
scaffold1243	26848	A/C	C	A	8.48558	4.38598e-07	glycogen
scaffold1243	67094	A/G	G	G	9.17522	4.41028e-07	glycogen
scaffold1243	67096	A/G	G	G	9.17522	4.41028e-07	glycogen
scaffold1243	29896	T/C	C	T	8.07294	4.78484e-07	glycogen
scaffold1243	64380	A/C	C	A	7.27077	4.79702e-07	glycogen
scaffold1243	54819	T/A	A	T	7.81406	4.89717e-07	glycogen
scaffold1243	27558	A/T	T	A	8.00492	5.18073e-07	glycogen
scaffold1243	27572	A/G	G	A	8.00492	5.18073e-07	glycogen
scaffold1243	24885	C/G	G	C	8.31315	5.2066e-07	glycogen
scaffold1243	25264	A/T	T	A	8.24284	6.34404e-07	glycogen
scaffold1243	24769	G/A	A	G	8.23097	6.40775e-07	glycogen
scaffold1243	26021	G/T	T	G	8.25162	6.79028e-07	glycogen
scaffold1243	29904	A/T	T	A	7.79737	7.00603e-07	glycogen
scaffold1243	25587	C/T	T	C	8.19736	7.14669e-07	glycogen
scaffold1243	16015	T/A	A	T	7.90231	7.37833e-07	glycogen
scaffold1243	30081	G/A	G	G	4.69603	7.60046e-07	glycogen
scaffold1243	29842	T/C	C	T	7.76422	7.64816e-07	glycogen
scaffold1243	37838	A/T	T	A	7.77376	7.72349e-07	glycogen
scaffold1243	29876	A/T	T	A	7.6943	7.79181e-07	glycogen
scaffold1243	29862	T/A	A	T	7.69775	7.79181e-07	glycogen
scaffold1243	28040	A/G	G	A	7.87395	7.79266e-07	glycogen
scaffold1243	25605	A/T	T	A	8.07271	7.92689e-07	glycogen
scaffold1243	25872	T/G	G	T	8.07271	7.92689e-07	glycogen
scaffold1243	27860	A/G	G	A	7.74234	8.67142e-07	glycogen
scaffold1243	27868	A/C	C	A	7.74234	8.67142e-07	glycogen
scaffold1243	28555	A/G	G	A	7.73942	8.67142e-07	glycogen
scaffold1243	28553	T/C	C	T	7.73942	8.67142e-07	glycogen
scaffold1243	63644	C/T	C	T	7.81325	8.69038e-07	glycogen
scaffold1243	36236	T/C	C	T	7.64523	9.01501e-07	glycogen
scaffold1243	27924	T/A	A	T	7.3954	9.30871e-07	glycogen
scaffold1243	30044	T/G	G	T	7.595	9.3427e-07	glycogen
scaffold1243	27330	A/G	G	A	7.6995	9.34328e-07	glycogen
scaffold1243	27332	C/G	G	C	7.6995	9.34328e-07	glycogen
scaffold1243	27844	C/T	T	C	7.69579	9.37065e-07	glycogen
scaffold1243	27845	A/T	T	A	7.69579	9.37065e-07	glycogen
scaffold1243	25856	C/T	T	C	7.69531	9.47029e-07	glycogen
scaffold1243	27321	C/T	T	C	7.68542	9.67172e-07	glycogen
scaffold1243	27322	G/A	A	G	7.68542	9.67172e-07	glycogen
scaffold1243	27148	A/T	T	A	7.43743	9.7439e-07	glycogen
scaffold1243	37197	C/T	T	C	8.13014	9.9912e-07	glycogen
scaffold1597	34884	A/T	T	A	10.6751	1.6576e-07	glycogen
scaffold1597	34885	A/G	G	A	10.6697	1.79884e-07	glycogen
scaffold1597	36675	A/G	G	A	10.0446	2.48569e-07	glycogen
scaffold1597	34883	C/T	T	C	10.4771	2.54815e-07	glycogen
scaffold1597	34877	C/T	C	C	10.5683	2.56331e-07	glycogen
scaffold1597	34909	T/A	A	T	10.1632	6.11735e-07	glycogen
scaffold1597	36512	A/G	A	A	9.78604	7.4773e-07	glycogen
scaffold2111	45613	T/C	C	T	7.29359	4.14977e-07	glycogen
scaffold2111	36535	G/A	A	G	7.58491	9.42995e-07	glycogen
scaffold290	372681	G/A	A	G	6.566	9.96339e-07	glycogen
scaffold340	12763	A/G	G	G	14.3097	5.46742e-16	glycogen
scaffold340	14109	G/A	A	A	12.564	6.83005e-15	glycogen
scaffold340	17370	A/T	T	T	13.751	1.00652e-14	glycogen
scaffold340	10649	C/T	T	T	16.1748	1.41609e-14	glycogen
scaffold340	16297	A/G	A	A	18.9111	2.24229e-14	glycogen
scaffold340	10576	A/T	A	A	23.7195	4.80709e-14	glycogen
scaffold340	11882	G/A	G	G	22.0142	1.41838e-13	glycogen
scaffold340	11883	T/C	T	T	22.0142	1.41838e-13	glycogen
scaffold340	10553	G/A	G	G	21.4498	5.10909e-13	glycogen
scaffold340	1538	A/T	T	T	12.5644	5.16337e-13	glycogen
scaffold340	19527	C/A	A	A	14.9379	8.39812e-13	glycogen
scaffold340	13363	C/A	C	C	18.7138	9.13285e-13	glycogen
scaffold340	13293	A/T	A	A	19.171	9.49318e-13	glycogen
scaffold340	12641	T/A	T	T	17.1719	1.98606e-12	glycogen
scaffold340	13366	G/A	G	G	18.5668	3.45578e-12	glycogen
scaffold340	8678	G/A	G	G	19.2469	5.18464e-12	glycogen
scaffold340	18167	C/T	C	C	14.2466	8.13411e-11	glycogen
scaffold340	9731	C/A	C	C	17.8494	9.02791e-11	glycogen
scaffold340	10878	T/G	T	T	17.0037	1.37054e-10	glycogen
scaffold340	10939	T/A	T	T	16.9068	1.4353e-10	glycogen
scaffold340	17446	C/T	C	C	16.387	1.62778e-10	glycogen
scaffold340	10966	G/T	G	G	16.0974	2.88768e-10	glycogen
scaffold340	11073	G/A	A	G	15.6889	6.61392e-10	glycogen
scaffold340	10955	A/G	A	A	15.4486	8.40182e-10	glycogen
scaffold340	11722	C/A	C	C	16.3717	1.31961e-09	glycogen
scaffold340	19462	A/C	C	C	12.7154	1.71799e-09	glycogen
scaffold340	13935	A/G	G	A	14.6122	2.5062e-09	glycogen
scaffold340	19460	G/A	A	A	11.8849	2.88881e-09	glycogen
scaffold340	18174	T/C	T	T	12.9364	4.66301e-09	glycogen
scaffold340	1584	T/C	C	T	13.8576	5.37918e-09	glycogen
scaffold340	18483	G/T	G	G	10.8188	6.62257e-09	glycogen
scaffold340	1563	A/G	G	A	13.349	1.03085e-08	glycogen
scaffold340	12295	G/A	G	G	10.0944	4.13721e-08	glycogen
scaffold340	12296	T/C	T	T	10.1004	4.64862e-08	glycogen
scaffold340	19998	G/T	T	T	5.70735	8.36189e-08	glycogen
scaffold340	17563	C/G	C	C	12.3935	1.88689e-07	glycogen
scaffold340	17559	A/G	A	A	12.204	2.6162e-07	glycogen
scaffold340	18399	T/A	T	T	7.67488	2.78935e-07	glycogen
scaffold340	19936	C/T	C	C	10.1902	6.99415e-07	glycogen
scaffold389	129078	C/T	T	T	6.87075	3.78476e-08	glycogen
scaffold389	129094	T/A	A	A	6.87075	3.78476e-08	glycogen
scaffold389	115111	T/G	G	G	10.167	5.10397e-08	glycogen
scaffold389	127846	T/C	C	C	6.47184	1.18602e-07	glycogen
scaffold389	132677	C/T	T	T	6.23071	1.42073e-07	glycogen
scaffold389	128082	G/A	A	A	7.0405	2.197e-07	glycogen
scaffold389	132931	T/C	C	C	6.2388	2.57973e-07	glycogen
scaffold389	126472	C/T	T	T	5.6141	3.02052e-07	glycogen
scaffold389	126506	C/T	T	T	5.46448	4.79948e-07	glycogen
scaffold389	132695	A/G	G	G	5.54248	4.80217e-07	glycogen
scaffold389	87866	A/G	G	G	8.01996	5.52272e-07	glycogen
scaffold389	87883	C/T	T	T	8.01996	5.52272e-07	glycogen
scaffold389	146887	G/A	A	A	5.73892	6.25436e-07	glycogen
scaffold389	132816	G/A	A	A	5.27184	6.73065e-07	glycogen
scaffold389	121586	A/T	T	T	5.55217	9.31884e-07	glycogen
scaffold389	159458	T/C	C	C	4.65984	9.44909e-07	glycogen
scaffold426	307883	C/T	T	T	12.3185	7.42829e-12	glycogen
scaffold426	290451	C/A	A	A	14.7395	4.02575e-11	glycogen
scaffold426	303203	A/G	G	G	12.0267	9.73028e-11	glycogen
scaffold426	304394	A/C	C	C	11.9592	1.19577e-10	glycogen
scaffold426	292423	T/G	G	G	11.9406	2.41763e-10	glycogen
scaffold426	293594	A/G	G	G	11.9406	2.41763e-10	glycogen
scaffold426	300851	A/G	G	G	12.1131	2.45316e-10	glycogen
scaffold426	302059	T/A	A	A	12.5346	3.39234e-10	glycogen
scaffold426	291110	G/T	T	T	11.8822	3.64572e-10	glycogen
scaffold426	293614	T/C	C	C	11.8754	3.99417e-10	glycogen
scaffold426	292139	T/C	C	C	11.9546	4.68228e-10	glycogen
scaffold426	305933	T/G	G	G	12.9205	5.25303e-10	glycogen
scaffold426	294072	G/T	T	T	11.6068	5.95849e-10	glycogen
scaffold426	293422	C/T	T	T	11.9688	9.22038e-10	glycogen
scaffold426	307522	G/T	T	T	12.3327	3.02734e-09	glycogen
scaffold426	291060	T/A	A	A	11.8195	3.12188e-09	glycogen
scaffold426	290669	C/G	G	G	12.3879	3.19452e-09	glycogen
scaffold426	291675	A/T	T	T	11.3268	3.56963e-09	glycogen
scaffold426	291510	C/T	T	T	9.69518	4.32814e-09	glycogen
scaffold426	291655	A/G	G	G	11.5062	5.93178e-09	glycogen
scaffold426	305919	C/T	T	T	10.0428	6.0381e-09	glycogen
scaffold426	291559	C/T	T	T	9.8628	7.73339e-09	glycogen
scaffold426	292759	C/T	T	T	10.2591	8.13122e-09	glycogen
scaffold426	294685	A/G	G	G	10.0152	9.60868e-09	glycogen
scaffold426	294686	A/T	T	T	10.0152	9.60868e-09	glycogen
scaffold426	290546	C/T	T	T	12.4036	1.37156e-08	glycogen
scaffold426	291552	A/G	G	G	8.53192	2.92272e-08	glycogen
scaffold426	306423	G/A	A	A	8.03555	3.33065e-08	glycogen
scaffold426	303266	A/G	G	G	9.03725	3.49162e-08	glycogen
scaffold426	292688	T/A	A	A	9.33234	3.6389e-08	glycogen
scaffold426	291547	A/T	T	T	8.51889	6.17944e-08	glycogen
scaffold426	304213	G/A	A	A	7.33052	1.86119e-07	glycogen
scaffold426	300788	T/C	T	T	8.59393	3.08897e-07	glycogen
scaffold426	292657	T/A	A	A	8.94404	3.38933e-07	glycogen
scaffold426	305492	T/A	A	A	8.41061	4.08076e-07	glycogen
scaffold426	293062	C/T	T	T	6.96295	4.387e-07	glycogen
scaffold426	305720	G/A	A	A	9.01729	7.42803e-07	glycogen
scaffold426	295537	C/T	T	T	8.68942	8.11616e-07	glycogen
scaffold426	297322	A/G	A	A	8.92651	9.73004e-07	glycogen
scaffold4426	4955	A/G	G	G	6.149	5.713e-07	glycogen
scaffold457	153934	A/G	G	A	4.82793	3.99141e-07	glycogen
scaffold4761	4693	T/A	A	T	3.59157	7.40002e-07	glycogen
scaffold954	167470	T/G	G	T	7.91473	7.54884e-07	glycogen
scaffold1070	3615	G/A	A	G	8.87853	2.31923e-07	protein
scaffold1243	51065	C/A	A	A	8.37589	2.42537e-07	protein
scaffold1243	36464	T/G	G	G	8.17451	4.79168e-07	protein
scaffold1243	36571	T/C	C	C	7.66346	7.48552e-07	protein
scaffold1243	29885	A/G	G	G	7.71429	8.99254e-07	protein
scaffold1376	23148	T/A	A	A	3.10144	2.59208e-07	protein
scaffold1597	34909	T/A	A	A	9.20927	7.69275e-07	protein
scaffold1597	36512	A/G	A	G	8.37868	9.69859e-07	protein
scaffold340	10649	C/T	T	C	9.83507	9.03104e-11	protein
scaffold340	8678	G/A	G	A	14.4391	1.48218e-10	protein
scaffold340	10576	A/T	A	T	16.6168	1.69112e-10	protein
scaffold340	12763	A/G	G	A	8.43488	4.00679e-10	protein
scaffold340	10553	G/A	G	A	15.286	5.44727e-10	protein
scaffold340	11882	G/A	G	A	14.4786	1.16659e-09	protein
scaffold340	11883	T/C	T	C	14.4786	1.16659e-09	protein
scaffold340	16297	A/G	A	G	12.4116	2.39964e-09	protein
scaffold340	13363	C/A	C	A	11.8917	3.58882e-09	protein
scaffold340	17370	A/T	T	A	8.09086	3.76078e-09	protein
scaffold340	14109	G/A	A	G	7.67402	5.73786e-09	protein
scaffold340	13366	G/A	G	A	11.6458	7.69569e-09	protein
scaffold340	13293	A/T	A	T	11.7589	8.90432e-09	protein
scaffold340	18167	C/T	C	T	9.69074	1.55605e-08	protein
scaffold340	12296	T/C	T	C	7.54816	1.21337e-07	protein
scaffold340	12641	T/A	T	A	10.0489	1.31532e-07	protein
scaffold340	12295	G/A	G	A	7.33897	2.4624e-07	protein
scaffold340	1538	A/T	T	A	7.95808	2.56035e-07	protein
scaffold340	19527	C/A	A	C	8.27957	4.03026e-07	protein
scaffold340	18483	G/T	G	T	6.84796	8.05671e-07	protein
scaffold340	1584	T/C	C	C	10.7084	8.79355e-07	protein
scaffold389	115111	T/G	G	T	7.74394	6.71906e-07	protein
scaffold426	307883	C/T	T	C	6.82945	6.7559e-07	protein
scaffold426	291675	A/T	T	A	7.2065	9.78741e-07	protein
scaffold18	360186	A/G	G	G	0.0586095		Val
scaffold59	334628	T/C	C	T	0.0933371		Val
scaffold116	141713	A/G	G	A	0.0588191		Val
scaffold340	19460	G/A	A	G	0.108288		Val
scaffold340	19527	C/A	A	C	0.063271		Val
scaffold340	19462	A/C	C	A	0.111603		Val
scaffold340	10553	G/A	G	A	0.159941		Val
scaffold340	13363	C/A	C	A	0.135623		Val
scaffold340	13072	C/T	T	T	0.117317		Val
scaffold340	12763	A/G	G	A	0.0428866		Val
scaffold340	13366	G/A	G	A	0.131869		Val
scaffold340	9731	C/A	C	A	0.145748		Val
scaffold340	13293	A/T	A	T	0.130758		Val
scaffold340	10576	A/T	A	T	0.156706		Val
scaffold340	17370	A/T	T	A	0.0435101		Val
scaffold340	1584	T/C	C	C	0.125311		Val
scaffold340	11882	G/A	G	A	0.151692		Val
scaffold340	11883	T/C	T	C	0.151692		Val
scaffold340	10649	C/T	T	C	0.054699		Val
scaffold340	12641	T/A	T	A	0.0931922		Val
scaffold340	8678	G/A	G	A	0.13828		Val
scaffold426	307883	C/T	T	C	0.0411957		Val
scaffold577	143823	G/T	T	G	0.0301271		Val
scaffold1243	64259	C/T	C	C	0.0869532		Val
scaffold1324	19683	G/T	T	G	0.0532788		Val
scaffold1324	19681	T/C	C	T	0.0537801		Val
scaffold2208	30995	T/C	C	C	0.0900219		Val
scaffold2208	27296	G/T	T	T	0.0855789		Val
scaffold2208	27356	A/T	T	T	0.0824336		Val
scaffold243	246350	T/C	C	T	0.0633287		Tyr
scaffold1403	10953	C/T	T	C	0.0544939		Tyr
scaffold9	1503619	C/T	T	T	0.0891973		Thr
scaffold82	415642	C/A	A	C	0.066868		Thr
scaffold340	12763	A/G	G	A	0.0892409		Thr
scaffold340	10553	G/A	G	A	0.165929		Thr
scaffold340	11882	G/A	G	A	0.162266		Thr
scaffold340	11883	T/C	T	C	0.162266		Thr
scaffold340	17370	A/T	T	A	0.0882235		Thr
scaffold340	13293	A/T	A	T	0.142366		Thr
scaffold340	13363	C/A	C	A	0.140521		Thr
scaffold340	10576	A/T	A	T	0.164989		Thr
scaffold340	12641	T/A	T	A	0.123657		Thr
scaffold340	10649	C/T	T	C	0.101362		Thr
scaffold340	13366	G/A	G	A	0.137551		Thr
scaffold340	16297	A/G	A	G	0.126715		Thr
scaffold340	8678	G/A	G	A	0.145699		Thr
scaffold340	19527	C/A	A	C	0.0943326		Thr
scaffold340	11722	C/A	C	A	0.141977		Thr
scaffold340	13935	A/G	G	G	0.130331		Thr
scaffold340	9731	C/A	C	A	0.134708		Thr
scaffold340	14109	G/A	A	G	0.0609535		Thr
scaffold340	18174	T/C	T	C	0.10413		Thr
scaffold340	19462	A/C	C	A	0.106544		Thr
scaffold340	19460	G/A	A	G	0.097854		Thr
scaffold340	18167	C/T	C	T	0.0944211		Thr
scaffold340	18038	A/C	A	C	0.100539		Thr
scaffold340	1584	T/C	C	C	0.104729		Thr
scaffold340	17563	C/G	C	G	0.11233		Thr
scaffold340	1538	A/T	T	A	0.0732203		Thr
scaffold340	17559	A/G	A	G	0.111253		Thr
scaffold340	1563	A/G	G	G	0.101684		Thr
scaffold340	17446	C/T	C	T	0.113989		Thr
scaffold340	18483	G/T	G	T	0.0818685		Thr
scaffold426	307883	C/T	T	C	0.0824811		Thr
scaffold426	293614	T/C	C	T	0.0862848		Thr
scaffold426	293594	A/G	G	A	0.0862654		Thr
scaffold426	292423	T/G	G	T	0.0862654		Thr
scaffold426	291675	A/T	T	A	0.100629		Thr
scaffold426	290451	C/A	A	C	0.110026		Thr
scaffold426	291655	A/G	G	A	0.103477		Thr
scaffold426	291110	G/T	T	G	0.0846279		Thr
scaffold426	293422	C/T	T	C	0.0865886		Thr
scaffold426	291510	C/T	T	C	0.0800888		Thr
scaffold426	292139	T/C	C	T	0.0858892		Thr
scaffold426	302059	T/A	A	T	0.0801718		Thr
scaffold426	300851	A/G	G	A	0.0841897		Thr
scaffold426	294072	G/T	T	G	0.080852		Thr
scaffold426	305933	T/G	G	T	0.0789615		Thr
scaffold426	291552	A/G	G	A	0.0729781		Thr
scaffold426	291559	C/T	T	C	0.0777478		Thr
scaffold426	292688	T/A	A	T	0.0755693		Thr
scaffold426	291547	A/T	T	A	0.0749144		Thr
scaffold426	303203	A/G	G	A	0.0746653		Thr
scaffold426	291060	T/A	A	T	0.0908186		Thr
scaffold426	304394	A/C	C	A	0.0692368		Thr
scaffold426	303266	A/G	G	A	0.0708118		Thr
scaffold426	292759	C/T	T	C	0.0705912		Thr
scaffold795	85288	G/A	A	G	0.0616281		Thr
scaffold1816	75939	C/T	T	T	0.0704066		Thr
scaffold2111	45613	T/C	C	T	0.0675811		Thr
scaffold2335	23780	T/C	C	T	0.0666863		Thr
scaffold412	12907	G/A	G	G	0.059412		Tau
scaffold412	12901	T/C	T	T	0.0612685		Tau
scaffold460	114826	T/A	A	T	0.0661296		Tau
scaffold460	114825	T/A	A	T	0.0622746		Tau
scaffold460	114843	C/T	T	C	0.0594582		Tau
scaffold801	73194	T/C	C	T	0.0847998		Tau
scaffold801	73579	T/A	A	T	0.0787731		Tau
scaffold801	73760	A/G	G	A	0.0801901		Tau
scaffold801	73455	T/C	C	T	0.075428		Tau
scaffold801	83164	A/G	G	A	0.0684736		Tau
scaffold801	70568	A/T	A	T	0.076617		Tau
scaffold1256	104831	C/T	C	T	0.0882318		Tau
scaffold299	90445	A/G	G	G	0.0717864		Ser
scaffold340	12763	A/G	G	A	0.090149		Ser
scaffold340	11882	G/A	G	A	0.124431		Ser
scaffold340	11883	T/C	T	C	0.124431		Ser
scaffold340	10649	C/T	T	C	0.0975034		Ser
scaffold340	10576	A/T	A	T	0.1244		Ser
scaffold340	17370	A/T	T	A	0.084371		Ser
scaffold340	12641	T/A	T	A	0.105732		Ser
scaffold340	10553	G/A	G	A	0.119253		Ser
scaffold340	8678	G/A	G	A	0.11595		Ser
scaffold340	13293	A/T	A	T	0.107473		Ser
scaffold340	13363	C/A	C	A	0.103505		Ser
scaffold340	16297	A/G	A	G	0.10022		Ser
scaffold340	13366	G/A	G	A	0.101555		Ser
scaffold340	14109	G/A	A	G	0.0615758		Ser
scaffold340	11722	C/A	C	A	0.109721		Ser
scaffold396	337323	C/T	T	C	0.0631156		Ser
scaffold426	291110	G/T	T	G	0.0955204		Ser
scaffold426	293614	T/C	C	T	0.0947485		Ser
scaffold426	292139	T/C	C	T	0.0952233		Ser
scaffold426	291510	C/T	T	C	0.0879192		Ser
scaffold426	292423	T/G	G	T	0.0943155		Ser
scaffold426	293594	A/G	G	A	0.0943155		Ser
scaffold426	293422	C/T	T	C	0.0945939		Ser
scaffold426	292688	T/A	A	T	0.0882963		Ser
scaffold426	297322	A/G	A	G	0.0900866		Ser
scaffold426	302059	T/A	A	T	0.084123		Ser
scaffold426	300851	A/G	G	A	0.092524		Ser
scaffold426	292759	C/T	T	C	0.0827237		Ser
scaffold426	291060	T/A	A	T	0.0925389		Ser
scaffold426	294072	G/T	T	G	0.0823775		Ser
scaffold426	291675	A/T	T	A	0.100574		Ser
scaffold426	305933	T/G	G	T	0.0816666		Ser
scaffold426	291655	A/G	G	A	0.100892		Ser
scaffold426	303266	A/G	G	A	0.0843912		Ser
scaffold426	295537	C/T	T	C	0.0767873		Ser
scaffold426	307883	C/T	T	C	0.0802793		Ser
scaffold426	291552	A/G	G	A	0.0734897		Ser
scaffold426	303203	A/G	G	A	0.0724645		Ser
scaffold426	291559	C/T	T	C	0.0774219		Ser
scaffold991	138484	T/A	A	A	0.0499131		Ser
scaffold991	138481	C/T	T	T	0.0495552		Ser
scaffold1100	38937	C/G	G	C	0.0565006		Ser
scaffold1214	137574	C/T	T	C	0.0568946		Ser
scaffold2111	45613	T/C	C	T	0.0685517		Ser
scaffold459	291211	A/T	T	A	0.0581441		Pro
scaffold5	564758	A/T	T	A	0.0469826		Phe
scaffold15	1189434	G/T	T	G	0.0330165		Phe
scaffold26	715724	A/C	C	A	0.0921294		Phe
scaffold171	353581	A/T	T	A	0.0459252		Phe
scaffold171	353572	G/T	T	G	0.0391029		Phe
scaffold417	15094	C/T	T	C	0.0404484		Phe
scaffold494	208906	C/A	C	C	0.0603341		Phe
scaffold548	275563	T/G	G	T	0.0524097		Phe
scaffold2111	52862	T/G	G	T	0.0282841		Phe
scaffold2111	52961	G/T	T	G	0.0493359		Phe
scaffold2335	24224	G/A	A	G	0.0554339		Phe
scaffold2335	23780	T/C	C	T	0.0508612		Phe
scaffold2552	25962	G/A	A	G	0.0477878		Phe
scaffold2552	25987	T/C	C	T	0.0471093		Phe
scaffold11	1154136	C/A	A	C	0.0890633		Met
scaffold11	1154128	C/T	T	C	0.0889742		Met
scaffold22	1126640	G/A	A	G	0.0462813		Met
scaffold22	1126648	A/G	G	A	0.0462813		Met
scaffold38	557748	G/A	A	G	0.0907679		Met
scaffold44	179375	G/A	A	A	0.102534		Met
scaffold44	179376	C/T	T	T	0.102328		Met
scaffold44	184171	T/C	C	C	0.0621015		Met
scaffold44	184172	G/T	T	T	0.0621015		Met
scaffold67	87191	A/T	T	A	0.0783314		Met
scaffold59	342254	T/C	C	C	0.048984		Met
scaffold67	175592	C/T	T	C	0.0555605		Met
scaffold135	56118	T/C	C	T	0.131953		Met
scaffold142	243556	A/T	T	A	0.0819385		Met
scaffold142	243557	C/A	A	C	0.0818454		Met
scaffold142	242445	A/C	C	A	0.074223		Met
scaffold142	242446	C/A	A	C	0.074223		Met
scaffold134	151907	A/G	G	A	0.074721		Met
scaffold136	248551	A/T	T	T	0.0706322		Met
scaffold159	348052	G/A	A	G	0.0804796		Met
scaffold176	110895	A/G	G	A	0.0739383		Met
scaffold170	37351	G/A	A	A	0.0501194		Met
scaffold167	461183	C/G	G	C	0.0435609		Met
scaffold192	219124	A/G	G	A	0.113818		Met
scaffold205	120813	T/A	A	T	0.140271		Met
scaffold206	481521	T/G	G	T	0.0712132		Met
scaffold206	183870	A/G	G	G	0.0753475		Met
scaffold206	183880	C/G	G	G	0.0726488		Met
scaffold214	387320	T/A	A	T	0.0644324		Met
scaffold233	304890	C/T	T	C	0.0777093		Met
scaffold241	209700	C/T	T	C	0.0651943		Met
scaffold239	359060	G/A	A	A	0.0339768		Met
scaffold273	382003	G/C	C	G	0.0501964		Met
scaffold277	27836	A/G	G	A	0.0886155		Met
scaffold277	28209	C/T	T	C	0.0765274		Met
scaffold277	28757	A/T	T	A	0.0756523		Met
scaffold348	41464	T/G	G	T	0.130039		Met
scaffold346	112978	A/T	T	A	0.0653636		Met
scaffold357	245077	G/T	T	G	0.0651426		Met
scaffold405	299040	C/T	C	C	0.092965		Met
scaffold387	196162	A/C	C	C	0.0523544		Met
scaffold387	196172	A/G	G	G	0.0486103		Met
scaffold387	328155	C/T	T	C	0.0864725		Met
scaffold418	242166	T/C	C	T	0.0625154		Met
scaffold433	76957	G/C	C	C	0.0612927		Met
scaffold433	300402	G/A	A	G	0.00733193		Met
scaffold448	279713	A/T	T	A	0.0978114		Met
scaffold446	206109	T/C	C	T	0.0874377		Met
scaffold482	190449	C/A	A	A	0.0698469		Met
scaffold482	190467	T/A	A	A	0.0645561		Met
scaffold500	19606	A/T	T	A	0.0801053		Met
scaffold535	63179	A/T	T	A	0.050306		Met
scaffold535	51575	T/A	A	A	0.0565609		Met
scaffold535	51573	C/T	T	T	0.0535633		Met
scaffold535	51578	G/A	A	A	0.0557759		Met
scaffold535	51570	C/T	T	T	0.0566664		Met
scaffold512	146224	T/G	G	T	0.0826783		Met
scaffold535	63144	T/G	G	T	0.0371199		Met
scaffold535	50609	A/T	T	T	0.0439895		Met
scaffold535	50613	A/C	C	C	0.0427578		Met
scaffold535	50603	T/C	C	C	0.0439295		Met
scaffold535	50601	A/G	G	G	0.0439295		Met
scaffold535	51714	A/C	C	C	0.0444359		Met
scaffold511	215090	C/T	T	C	0.089535		Met
scaffold535	50589	G/A	A	A	0.044739		Met
scaffold539	220612	C/T	T	C	0.048223		Met
scaffold603	258237	T/C	T	C	0.0912765		Met
scaffold618	136609	C/T	T	C	0.184942		Met
scaffold618	136615	C/T	T	C	0.173551		Met
scaffold618	135486	A/G	G	A	0.17963		Met
scaffold618	135945	T/A	A	T	0.185615		Met
scaffold618	141873	G/A	A	G	0.157807		Met
scaffold618	135947	T/G	G	T	0.185566		Met
scaffold618	134931	C/T	T	C	0.187265		Met
scaffold618	135896	T/A	A	T	0.183388		Met
scaffold618	135816	G/A	A	G	0.186582		Met
scaffold618	141835	A/C	C	A	0.157335		Met
scaffold618	135953	G/A	A	G	0.171099		Met
scaffold618	141867	T/A	A	T	0.157652		Met
scaffold618	141315	G/A	A	G	0.158022		Met
scaffold618	136250	G/A	A	G	0.135643		Met
scaffold618	141845	T/C	C	T	0.157183		Met
scaffold618	135492	A/G	G	A	0.179976		Met
scaffold618	136448	A/T	T	A	0.143887		Met
scaffold618	141326	A/G	G	A	0.157857		Met
scaffold618	135799	A/C	C	A	0.187525		Met
scaffold618	141331	C/A	A	C	0.157921		Met
scaffold618	141864	C/T	T	C	0.157509		Met
scaffold618	136085	T/G	G	T	0.192538		Met
scaffold618	136086	T/C	C	T	0.192538		Met
scaffold618	138967	T/C	C	T	0.158404		Met
scaffold618	135791	A/G	G	A	0.186964		Met
scaffold618	135676	A/G	G	A	0.157511		Met
scaffold618	134231	A/T	T	A	0.133776		Met
scaffold618	148283	C/T	T	C	0.0983456		Met
scaffold690	102778	T/C	C	T	0.0493935		Met
scaffold656	94795	T/C	C	T	0.158541		Met
scaffold730	48302	A/G	G	A	0.0809785		Met
scaffold732	176722	T/C	C	T	0.115548		Met
scaffold740	18142	A/G	G	A	0.0736731		Met
scaffold740	27523	T/A	A	T	0.100573		Met
scaffold785	147077	G/A	A	A	0.0675226		Met
scaffold825	97456	T/G	G	T	0.0352135		Met
scaffold870	98015	A/T	T	A	0.280171		Met
scaffold857	4632	C/A	A	C	0.094615		Met
scaffold867	86364	T/C	C	C	0.0693257		Met
scaffold865	28186	T/C	T	T	0.0786445		Met
scaffold836	181432	T/A	A	T	0.0551982		Met
scaffold832	62692	C/T	T	C	0.0632274		Met
scaffold836	59005	G/A	A	G	0.113581		Met
scaffold958	132457	G/A	A	A	0.0847284		Met
scaffold961	51313	A/G	G	G	0.0420144		Met
scaffold971	71461	T/C	C	C	0.0214157		Met
scaffold972	154052	C/G	G	C	0.0352994		Met
scaffold945	144129	G/A	A	G	0.0629628		Met
scaffold1220	29141	G/A	A	G	0.213805		Met
scaffold1168	145105	C/T	T	C	0.0767275		Met
scaffold1291	66893	C/T	T	C	0.102511		Met
scaffold1262	138165	T/A	A	T	0.190356		Met
scaffold1358	752	C/T	T	C	0.054288		Met
scaffold1447	86489	T/C	C	T	0.050498		Met
scaffold1496	36278	G/A	A	A	0.0563788		Met
scaffold1496	36288	C/G	C	C	0.0556791		Met
scaffold1496	36312	T/G	T	T	0.0570671		Met
scaffold1555	100707	A/G	G	A	0.0736892		Met
scaffold1610	47819	C/T	T	C	0.0699125		Met
scaffold1610	49789	C/G	G	C	0.068192		Met
scaffold1610	50853	T/A	A	T	0.0753027		Met
scaffold1610	48498	G/C	C	G	0.0694499		Met
scaffold1590	28835	C/G	G	G	0.0880818		Met
scaffold1610	51456	C/T	T	C	0.0657245		Met
scaffold1610	50981	G/C	C	G	0.0655122		Met
scaffold1748	49624	T/C	C	T	0.0892762		Met
scaffold1814	79050	G/A	A	G	0.10993		Met
scaffold1819	42063	A/T	T	T	0.0615246		Met
scaffold2206	47684	A/T	T	A	0.158904		Met
scaffold2188	26001	T/C	C	T	0.0816735		Met
scaffold2043	37212	A/C	C	A	0.0873234		Met
scaffold2067	35065	A/C	C	A	0.0638811		Met
scaffold2082	9354	C/T	T	C	0.0803712		Met
scaffold2369	40265	C/T	T	C	0.050549		Met
scaffold2558	2604	G/T	T	G	0.049659		Met
scaffold2769	5985	T/G	G	T	0.119433		Met
scaffold3569	12762	A/C	C	A	0.109076		Met
scaffold3234	5662	G/T	T	G	0.185999		Met
scaffold3234	5432	T/G	G	T	0.148716		Met
scaffold3234	5430	G/A	A	G	0.1486		Met
scaffold3234	5720	T/A	A	T	0.13281		Met
scaffold3234	5633	C/T	T	C	0.126551		Met
scaffold3234	5621	A/T	T	A	0.111168		Met
scaffold4034	7399	T/G	T	G	0.192418		Met
scaffold4024	7323	T/A	A	T	0.0702115		Met
scaffold6565	518	T/A	T	T	0.191845		Met
scaffold5633	2336	G/A	A	G	0.0769107		Met
scaffold93	620806	C/T	T	C	0.0522755		Lys
scaffold93	620811	C/T	T	C	0.0522755		Lys
scaffold340	17370	A/T	T	A	0.0436289		Lys
scaffold340	19527	C/A	A	C	0.053395		Lys
scaffold340	10649	C/T	T	C	0.0511847		Lys
scaffold340	12763	A/G	G	A	0.0394851		Lys
scaffold795	85288	G/A	A	G	0.0626262		Lys
scaffold1376	23148	T/A	A	A	0.0391111		Lys
scaffold45	756791	A/G	G	A	0.0639106		Leu
scaffold45	756779	A/G	G	A	0.0542406		Leu
scaffold67	320019	G/A	A	G	0.0690784		Leu
scaffold81	57540	A/C	C	A	0.077088		Leu
scaffold225	173235	T/G	G	T	0.0451919		Leu
scaffold262	95025	C/T	T	C	0.0448083		Leu
scaffold262	95018	T/G	G	T	0.0457623		Leu
scaffold340	17370	A/T	T	A	0.0804261		Leu
scaffold340	19527	C/A	A	C	0.101015		Leu
scaffold340	12641	T/A	T	A	0.140583		Leu
scaffold340	13363	C/A	C	A	0.164151		Leu
scaffold340	10553	G/A	G	A	0.183672		Leu
scaffold340	11882	G/A	G	A	0.182763		Leu
scaffold340	11883	T/C	T	C	0.182763		Leu
scaffold340	12763	A/G	G	A	0.0618628		Leu
scaffold340	13293	A/T	A	T	0.160333		Leu
scaffold340	10576	A/T	A	T	0.186302		Leu
scaffold340	13366	G/A	G	A	0.160283		Leu
scaffold340	10649	C/T	T	C	0.0714888		Leu
scaffold340	19462	A/C	C	A	0.129233		Leu
scaffold340	19460	G/A	A	G	0.120346		Leu
scaffold340	9731	C/A	C	A	0.160467		Leu
scaffold340	16297	A/G	A	G	0.122704		Leu
scaffold340	8678	G/A	G	A	0.153759		Leu
scaffold340	11722	C/A	C	A	0.147861		Leu
scaffold340	17807	G/A	A	G	0.0491589		Leu
scaffold340	18483	G/T	G	T	0.0945132		Leu
scaffold340	14109	G/A	A	G	0.0406289		Leu
scaffold340	13935	A/G	G	G	0.134465		Leu
scaffold349	102259	T/G	G	T	0.0678134		Leu
scaffold340	18167	C/T	C	T	0.0952787		Leu
scaffold340	1538	A/T	T	A	0.0494717		Leu
scaffold340	1584	T/C	C	C	0.121436		Leu
scaffold340	18174	T/C	T	C	0.110164		Leu
scaffold426	293614	T/C	C	T	0.0993537		Leu
scaffold426	292423	T/G	G	T	0.0995977		Leu
scaffold426	293594	A/G	G	A	0.0995977		Leu
scaffold426	293422	C/T	T	C	0.100553		Leu
scaffold426	291110	G/T	T	G	0.0977821		Leu
scaffold426	300851	A/G	G	A	0.0969485		Leu
scaffold426	292139	T/C	C	T	0.0993396		Leu
scaffold426	294072	G/T	T	G	0.0976233		Leu
scaffold426	292688	T/A	A	T	0.0872826		Leu
scaffold426	290451	C/A	A	C	0.116221		Leu
scaffold426	291655	A/G	G	A	0.0998229		Leu
scaffold426	291675	A/T	T	A	0.0949588		Leu
scaffold426	291559	C/T	T	C	0.0800119		Leu
scaffold426	291510	C/T	T	C	0.0762983		Leu
scaffold426	305933	T/G	G	T	0.0805476		Leu
scaffold426	307883	C/T	T	C	0.0598308		Leu
scaffold426	291552	A/G	G	A	0.0710292		Leu
scaffold426	300788	T/C	T	C	0.0853642		Leu
scaffold426	293062	C/T	T	C	0.0598789		Leu
scaffold426	291547	A/T	T	A	0.0732055		Leu
scaffold426	295537	C/T	T	C	0.0689246		Leu
scaffold426	291060	T/A	A	T	0.0954351		Leu
scaffold426	292759	C/T	T	C	0.0724303		Leu
scaffold426	294685	A/G	G	A	0.0807873		Leu
scaffold426	294686	A/T	T	A	0.0807873		Leu
scaffold486	155518	T/C	C	T	0.0723192		Leu
scaffold603	258237	T/C	T	T	0.0777517		Leu
scaffold795	85288	G/A	A	G	0.056797		Leu
scaffold870	108739	T/A	A	T	0.0928315		Leu
scaffold870	105819	T/C	C	T	0.0864812		Leu
scaffold1063	6262	G/A	A	G	0.0803066		Leu
scaffold1070	5428	A/G	G	A	0.13133		Leu
scaffold1070	5634	C/T	T	C	0.126715		Leu
scaffold1070	5093	T/C	C	T	0.125592		Leu
scaffold1070	5046	A/T	T	A	0.125388		Leu
scaffold1070	5429	C/A	A	C	0.130996		Leu
scaffold1324	84003	A/T	T	A	0.0559324		Leu
scaffold2436	28688	C/T	T	C	0.0556223		Leu
scaffold2842	25433	T/C	C	T	0.0516446		Leu
scaffold3580	1482	T/C	C	T	0.0541187		Leu
scaffold4034	7399	T/G	T	T	0.0896342		Leu
scaffold6565	518	T/A	T	A	0.114404		Leu
scaffold18	360804	T/C	C	C	0.0679706		Ile
scaffold18	360186	A/G	G	G	0.0623094		Ile
scaffold18	359250	C/T	T	T	0.0633399		Ile
scaffold116	141713	A/G	G	A	0.0535594		Ile
scaffold249	84924	A/G	A	G	0.0909937		Ile
scaffold424	283874	A/G	G	G	0.0807465		Ile
scaffold609	1528	C/T	T	C	0.066239		Ile
scaffold707	203232	A/T	T	T	0.0598387		Ile
scaffold795	76925	A/T	T	A	0.0635774		Ile
scaffold1324	19683	G/T	T	G	0.0522452		Ile
scaffold1324	19681	T/C	C	T	0.0525877		Ile
scaffold2208	27296	G/T	T	T	0.0833151		Ile
scaffold4034	7399	T/G	T	G	0.0597705		Ile
scaffold2	1189225	A/T	T	T	0.103243		His
scaffold2	1668905	A/C	C	A	0.0790983		His
scaffold11	1032329	A/T	T	T	0.154698		His
scaffold12	564275	T/C	T	T	0.0617902		His
scaffold10	835501	T/C	C	T	0.0706349		His
scaffold11	1044341	T/A	A	A	0.266878		His
scaffold27	622261	A/G	A	A	0.0644641		His
scaffold28	325706	C/A	A	A	0.0509962		His
scaffold37	696576	G/A	A	A	0.0660397		His
scaffold54	332895	T/C	C	C	0.0623529		His
scaffold48	208171	A/G	G	A	0.0932689		His
scaffold48	261161	A/G	G	A	0.0924594		His
scaffold62	283408	T/C	C	T	0.138518		His
scaffold66	32018	T/G	G	T	0.0634657		His
scaffold66	32028	C/G	G	C	0.0646783		His
scaffold66	32008	G/A	A	G	0.0624885		His
scaffold78	41492	T/C	C	C	0.0719438		His
scaffold78	39212	C/G	G	C	0.0678251		His
scaffold78	44136	T/A	A	A	0.0626006		His
scaffold78	37869	T/C	C	C	0.0551554		His
scaffold78	36218	T/G	G	G	0.0685025		His
scaffold78	42343	T/A	A	A	0.0735291		His
scaffold78	37889	A/C	C	C	0.0568973		His
scaffold88	528257	T/G	G	T	0.0725062		His
scaffold104	462132	A/T	T	T	0.0861582		His
scaffold113	325057	T/G	G	T	0.123024		His
scaffold115	50554	G/C	C	G	0.161016		His
scaffold135	56118	T/C	C	T	0.0707876		His
scaffold138	447221	T/A	A	T	0.0727585		His
scaffold138	468750	A/T	T	T	0.0475354		His
scaffold138	145001	T/A	A	T	0.0680899		His
scaffold138	388906	A/G	G	A	0.0621715		His
scaffold160	56143	G/A	A	G	0.0752334		His
scaffold155	177072	A/G	G	A	0.0847904		His
scaffold170	237338	T/C	C	T	0.0899961		His
scaffold224	462349	G/T	T	T	0.0190477		His
scaffold273	121260	A/G	G	G	0.0536651		His
scaffold301	398986	T/C	C	C	0.0482238		His
scaffold283	131395	T/G	G	G	0.0732803		His
scaffold294	141241	C/G	G	C	0.0538916		His
scaffold299	3725	C/T	T	C	0.0543798		His
scaffold277	252790	T/C	C	T	0.0742219		His
scaffold327	354857	T/C	C	T	0.0480101		His
scaffold361	202350	G/A	A	G	0.0714667		His
scaffold358	308513	A/G	G	A	0.0804002		His
scaffold386	53862	T/C	C	T	0.0985817		His
scaffold402	344619	C/T	T	C	0.0758765		His
scaffold397	161567	T/C	C	C	0.0623279		His
scaffold397	160278	C/T	T	T	0.0597484		His
scaffold397	161549	G/A	A	A	0.0585999		His
scaffold397	172030	A/T	T	T	0.0793685		His
scaffold421	325074	T/A	T	T	0.0662863		His
scaffold436	25872	T/A	A	T	0.058345		His
scaffold409	119200	G/A	A	G	0.0568785		His
scaffold444	278499	G/A	A	G	0.0615154		His
scaffold444	278514	C/G	G	C	0.0506799		His
scaffold460	222594	T/A	A	T	0.0855683		His
scaffold500	241006	G/A	A	G	0.139936		His
scaffold505	211641	C/T	C	T	0.0973042		His
scaffold505	211633	G/T	G	T	0.0775024		His
scaffold565	101557	A/G	G	A	0.350259		His
scaffold552	118625	G/A	A	G	0.0760362		His
scaffold583	94203	C/T	T	C	0.336877		His
scaffold601	147722	C/A	A	C	0.0570224		His
scaffold603	258237	T/C	T	T	0.0539703		His
scaffold587	239259	G/A	A	G	0.0485868		His
scaffold580	136699	T/A	A	T	0.0495559		His
scaffold592	237407	G/A	A	G	0.0590249		His
scaffold720	1421	G/A	A	A	0.0384737		His
scaffold723	169890	G/T	T	G	0.0806225		His
scaffold707	203232	A/T	T	T	0.0842116		His
scaffold761	193631	C/A	A	A	0.0802263		His
scaffold761	138274	G/T	T	G	0.0533391		His
scaffold801	80199	G/T	T	T	0.0523439		His
scaffold862	165866	T/G	G	T	0.0729035		His
scaffold833	165377	T/A	A	A	0.0505088		His
scaffold972	74253	A/G	G	G	0.0964419		His
scaffold972	153559	C/T	T	T	0.0693651		His
scaffold1007	70254	C/T	T	T	0.06362		His
scaffold997	172268	T/A	A	T	0.0659359		His
scaffold1008	3342	C/A	A	C	0.136729		His
scaffold1050	85948	A/G	G	G	0.0576043		His
scaffold1065	104441	C/A	A	C	0.0592445		His
scaffold1105	130567	G/C	C	C	0.0964843		His
scaffold1144	95774	A/T	T	A	0.0637549		His
scaffold1295	89755	A/G	G	G	0.0668032		His
scaffold1299	124050	C/T	T	C	0.110704		His
scaffold1343	91990	C/A	A	C	0.170546		His
scaffold1361	19595	A/C	C	A	0.0556096		His
scaffold1423	70287	A/G	G	A	0.0835451		His
scaffold1395	64446	T/G	G	T	0.0566733		His
scaffold1438	87396	G/T	T	T	0.0552879		His
scaffold1491	93970	A/G	G	G	0.0649442		His
scaffold1506	98298	G/A	A	G	0.0862121		His
scaffold1486	92060	A/G	G	G	0.069277		His
scaffold1486	92072	T/A	A	A	0.0728472		His
scaffold1748	49624	T/C	C	T	0.0835289		His
scaffold1671	50882	C/T	T	T	0.0834419		His
scaffold1849	62719	C/T	T	C	0.0730177		His
scaffold1844	30664	A/C	C	C	0.0541697		His
scaffold1898	33353	G/T	T	G	0.0454888		His
scaffold2170	24045	A/T	T	T	0.058455		His
scaffold2201	19499	T/C	C	C	0.0943558		His
scaffold2548	24065	G/A	A	A	0.0701417		His
scaffold2548	24091	C/A	A	A	0.055466		His
scaffold2548	24050	A/G	G	G	0.0126892		His
scaffold2548	23631	G/T	T	G	0.038791		His
scaffold2668	28439	G/A	A	G	0.0995732		His
scaffold2853	22359	G/A	A	G	0.0551708		His
scaffold3370	1156	T/A	A	T	0.100817		His
scaffold4034	7399	T/G	T	G	0.162541		His
scaffold6565	518	T/A	T	T	0.160255		His
scaffold6688	1124	A/T	T	A	0.341014		His
scaffold399	102431	C/A	A	C	0.0139164		Gly
scaffold82	415642	C/A	A	C	0.0888733		Glu
scaffold340	10553	G/A	G	A	0.166253		Glu
scaffold340	10576	A/T	A	T	0.162768		Glu
scaffold340	13363	C/A	C	A	0.144692		Glu
scaffold340	11882	G/A	G	A	0.157237		Glu
scaffold340	11883	T/C	T	C	0.157237		Glu
scaffold340	13293	A/T	A	T	0.143578		Glu
scaffold340	12763	A/G	G	A	0.0946532		Glu
scaffold340	12641	T/A	T	A	0.131871		Glu
scaffold340	13366	G/A	G	A	0.139294		Glu
scaffold340	8678	G/A	G	A	0.143756		Glu
scaffold340	10649	C/T	T	C	0.104523		Glu
scaffold340	16297	A/G	A	G	0.121391		Glu
scaffold340	17370	A/T	T	A	0.0903443		Glu
scaffold340	9731	C/A	C	A	0.136485		Glu
scaffold340	19527	C/A	A	C	0.106904		Glu
scaffold340	11722	C/A	C	A	0.127011		Glu
scaffold340	19460	G/A	A	G	0.1035		Glu
scaffold340	19462	A/C	C	A	0.107856		Glu
scaffold340	17563	C/G	C	G	0.117163		Glu
scaffold340	18038	A/C	A	C	0.108327		Glu
scaffold340	10939	T/A	T	A	0.118336		Glu
scaffold340	17559	A/G	A	G	0.115767		Glu
scaffold340	18174	T/C	T	C	0.102665		Glu
scaffold340	10878	T/G	T	G	0.112494		Glu
scaffold340	13935	A/G	G	G	0.11054		Glu
scaffold340	10966	G/T	G	T	0.107316		Glu
scaffold340	14109	G/A	A	G	0.0627409		Glu
scaffold340	18167	C/T	C	T	0.0975338		Glu
scaffold340	10955	A/G	A	G	0.104375		Glu
scaffold340	18483	G/T	G	T	0.086157		Glu
scaffold340	13072	C/T	T	T	0.0860611		Glu
scaffold426	307883	C/T	T	C	0.0899102		Glu
scaffold426	290451	C/A	A	C	0.103723		Glu
scaffold426	293614	T/C	C	T	0.081567		Glu
scaffold426	293594	A/G	G	A	0.0819102		Glu
scaffold426	292423	T/G	G	T	0.0819102		Glu
scaffold426	291110	G/T	T	G	0.0812019		Glu
scaffold426	291655	A/G	G	A	0.0909887		Glu
scaffold426	302059	T/A	A	T	0.0818778		Glu
scaffold426	303203	A/G	G	A	0.0813655		Glu
scaffold426	305933	T/G	G	T	0.0798646		Glu
scaffold426	292139	T/C	C	T	0.0815501		Glu
scaffold426	291675	A/T	T	A	0.083547		Glu
scaffold426	300851	A/G	G	A	0.0799561		Glu
scaffold426	293422	C/T	T	C	0.082208		Glu
scaffold426	291559	C/T	T	C	0.0725055		Glu
scaffold426	294072	G/T	T	G	0.0765017		Glu
scaffold615	28108	T/C	C	T	0.065019		Glu
scaffold795	85288	G/A	A	G	0.0595852		Glu
scaffold2335	24224	G/A	A	G	0.0832594		Glu
scaffold2335	23780	T/C	C	T	0.081219		Glu
scaffold91	173392	G/A	A	G	0.0443297		Cys
scaffold139	168158	G/A	A	A	0.0775383		Cys
scaffold208	4456	G/C	C	G	0.0583001		Cys
scaffold208	7935	T/C	C	T	0.0583001		Cys
scaffold208	8114	T/A	A	T	0.0583001		Cys
scaffold208	8686	T/C	C	T	0.0583001		Cys
scaffold208	10159	A/G	G	A	0.0622102		Cys
scaffold460	114825	T/A	A	T	0.0608956		Cys
scaffold1305	98779	G/A	A	G	0.0371219		Cys
scaffold1300	48621	C/A	A	C	0.00697036		Cys
scaffold1597	36512	A/G	A	A	0.0615423		Cys
scaffold1597	37607	G/A	G	G	0.0605338		Cys
scaffold1597	34877	C/T	C	C	0.0670863		Cys
scaffold1597	36113	T/G	G	T	0.0726591		Cys
scaffold1597	37583	A/T	A	A	0.064643		Cys
scaffold1597	34885	A/G	G	A	0.0693572		Cys
scaffold1597	36675	A/G	G	A	0.0641601		Cys
scaffold1597	36870	A/G	A	A	0.0663949		Cys
scaffold1597	37444	A/C	A	A	0.0634754		Cys
scaffold1597	37438	T/G	T	T	0.0634754		Cys
scaffold1597	37357	C/A	C	C	0.0624088		Cys
scaffold1597	37124	T/A	T	T	0.0618496		Cys
scaffold1597	34884	A/T	T	A	0.067545		Cys
scaffold1597	37010	T/A	T	T	0.0615434		Cys
scaffold1597	37461	T/C	T	T	0.0617301		Cys
scaffold2471	28846	G/A	A	G	0.00547529		Cys
scaffold3054	4883	C/T	T	C	0.00303806		Cys
scaffold3054	20476	A/T	T	T	0.00504412		Cys
scaffold70	489736	A/G	G	A	0.0339702		Asp
scaffold70	483582	A/T	T	A	0.0400147		Asp
scaffold82	415642	C/A	A	C	0.0615215		Asp
scaffold160	221406	C/T	T	C	0.0410684		Asp
scaffold340	12763	A/G	G	A	0.108276		Asp
scaffold340	13363	C/A	C	A	0.184831		Asp
scaffold340	10553	G/A	G	A	0.208381		Asp
scaffold340	17370	A/T	T	A	0.104309		Asp
scaffold340	10576	A/T	A	T	0.208872		Asp
scaffold340	13366	G/A	G	A	0.179624		Asp
scaffold340	12641	T/A	T	A	0.158848		Asp
scaffold340	13293	A/T	A	T	0.178379		Asp
scaffold340	10649	C/T	T	C	0.115269		Asp
scaffold340	11882	G/A	G	A	0.20081		Asp
scaffold340	11883	T/C	T	C	0.20081		Asp
scaffold340	19527	C/A	A	C	0.124755		Asp
scaffold340	16297	A/G	A	G	0.157291		Asp
scaffold340	8678	G/A	G	A	0.178259		Asp
scaffold340	9731	C/A	C	A	0.175148		Asp
scaffold340	14109	G/A	A	G	0.079871		Asp
scaffold340	19460	G/A	A	G	0.130487		Asp
scaffold340	19462	A/C	C	A	0.137148		Asp
scaffold340	18167	C/T	C	T	0.127779		Asp
scaffold340	11722	C/A	C	A	0.158482		Asp
scaffold340	1538	A/T	T	A	0.0888107		Asp
scaffold340	1584	T/C	C	C	0.134408		Asp
scaffold340	13935	A/G	G	G	0.140211		Asp
scaffold340	1563	A/G	G	G	0.130541		Asp
scaffold340	18174	T/C	T	C	0.119725		Asp
scaffold340	18483	G/T	G	T	0.100211		Asp
scaffold340	19998	G/T	T	G	0.05323		Asp
scaffold340	10939	T/A	T	A	0.133171		Asp
scaffold340	10878	T/G	T	G	0.12986		Asp
scaffold340	10966	G/T	G	T	0.120594		Asp
scaffold340	17807	G/A	A	G	0.0507358		Asp
scaffold340	18038	A/C	A	C	0.111532		Asp
scaffold340	17563	C/G	C	G	0.124819		Asp
scaffold340	10955	A/G	A	G	0.116365		Asp
scaffold340	17559	A/G	A	G	0.123209		Asp
scaffold426	307883	C/T	T	C	0.101928		Asp
scaffold426	293594	A/G	G	A	0.097277		Asp
scaffold426	292423	T/G	G	T	0.097277		Asp
scaffold426	303203	A/G	G	A	0.0969528		Asp
scaffold426	293614	T/C	C	T	0.0967308		Asp
scaffold426	294072	G/T	T	G	0.0975146		Asp
scaffold426	305933	T/G	G	T	0.0992263		Asp
scaffold426	291110	G/T	T	G	0.0951889		Asp
scaffold426	292139	T/C	C	T	0.0972191		Asp
scaffold426	300851	A/G	G	A	0.0952899		Asp
scaffold426	304394	A/C	C	A	0.0926721		Asp
scaffold426	293422	C/T	T	C	0.0974923		Asp
scaffold426	302059	T/A	A	T	0.097203		Asp
scaffold426	290451	C/A	A	C	0.11737		Asp
scaffold426	303266	A/G	G	A	0.0881816		Asp
scaffold426	292688	T/A	A	T	0.0831722		Asp
scaffold426	300788	T/C	T	C	0.0943446		Asp
scaffold426	294685	A/G	G	A	0.0925465		Asp
scaffold426	294686	A/T	T	A	0.0925465		Asp
scaffold426	307522	G/T	T	G	0.0956465		Asp
scaffold426	291655	A/G	G	A	0.0951073		Asp
scaffold426	291510	C/T	T	C	0.071996		Asp
scaffold426	291559	C/T	T	C	0.0749402		Asp
scaffold426	291675	A/T	T	A	0.0877448		Asp
scaffold426	291552	A/G	G	A	0.0656938		Asp
scaffold426	291060	T/A	A	T	0.0932659		Asp
scaffold426	291547	A/T	T	A	0.0681577		Asp
scaffold426	304213	G/A	A	G	0.0607192		Asp
scaffold553	144415	A/T	A	A	0.0497518		Asp
scaffold991	138484	T/A	A	A	0.0526698		Asp
scaffold991	138481	C/T	T	T	0.0526798		Asp
scaffold1243	64742	C/T	C	C	0.089075		Asp
scaffold1243	28497	T/A	A	A	0.0918687		Asp
scaffold1243	28500	T/C	C	C	0.0906964		Asp
scaffold1243	64259	C/T	C	C	0.0866912		Asp
scaffold1243	64380	A/C	C	C	0.0820719		Asp
scaffold1243	36247	A/G	G	G	0.0891488		Asp
scaffold1243	28019	G/A	A	A	0.0889715		Asp
scaffold1243	24058	C/G	G	G	0.0888352		Asp
scaffold1243	29896	T/C	C	C	0.0860606		Asp
scaffold1243	27558	A/T	T	T	0.0857006		Asp
scaffold1243	27572	A/G	G	G	0.0857006		Asp
scaffold1243	30044	T/G	G	G	0.0843858		Asp
scaffold1243	29454	C/A	A	A	0.0891399		Asp
scaffold1243	36464	T/G	G	G	0.0876562		Asp
scaffold1243	29885	A/G	G	G	0.0841524		Asp
scaffold1243	28040	A/G	G	G	0.0863901		Asp
scaffold1243	28152	C/G	G	G	0.0866392		Asp
scaffold1243	28151	T/C	C	C	0.0866392		Asp
scaffold1243	36236	T/C	C	C	0.0854933		Asp
scaffold1243	27651	T/A	A	A	0.0856211		Asp
scaffold1243	28180	T/A	A	A	0.0857368		Asp
scaffold1243	27924	T/A	A	A	0.0803435		Asp
scaffold1243	29904	A/T	T	T	0.0829826		Asp
scaffold1243	37838	A/T	T	T	0.0853247		Asp
scaffold1243	36571	T/C	C	C	0.0837045		Asp
scaffold1243	27844	C/T	T	T	0.0843127		Asp
scaffold1243	27845	A/T	T	T	0.0843127		Asp
scaffold1243	28553	T/C	C	C	0.0844221		Asp
scaffold1243	27860	A/G	G	G	0.0844219		Asp
scaffold1243	27868	A/C	C	C	0.0844219		Asp
scaffold1243	28555	A/G	G	G	0.0844221		Asp
scaffold1467	104002	T/A	A	T	0.0494755		Asp
scaffold1497	20539	C/T	T	C	0.0647521		Asp
scaffold2	1237532	G/A	A	A	0.109945		Arg
scaffold2	551327	G/A	A	A	0.14112		Arg
scaffold8	162470	A/T	T	T	0.0804629		Arg
scaffold8	162469	C/A	A	A	0.0804172		Arg
scaffold15	880661	A/G	G	G	0.101762		Arg
scaffold16	506756	G/C	C	G	0.0619611		Arg
scaffold16	506749	A/T	T	A	0.0575259		Arg
scaffold14	389418	T/A	A	A	0.0636749		Arg
scaffold14	389419	T/A	A	A	0.0636749		Arg
scaffold15	880640	A/G	G	G	0.0789154		Arg
scaffold16	1052655	A/G	G	G	0.07665		Arg
scaffold33	638162	A/G	A	G	0.242966		Arg
scaffold34	595573	A/C	C	C	0.10601		Arg
scaffold49	127417	C/T	T	T	0.0898482		Arg
scaffold62	766246	A/G	G	G	0.0685415		Arg
scaffold55	695238	G/A	A	A	0.0724362		Arg
scaffold78	597025	T/A	A	A	0.0829905		Arg
scaffold84	272151	G/A	A	A	0.0731334		Arg
scaffold84	265945	G/A	A	A	0.0711737		Arg
scaffold84	267413	C/T	T	T	0.0688724		Arg
scaffold91	387960	C/G	C	G	0.0566457		Arg
scaffold108	560906	T/A	A	T	0.139603		Arg
scaffold120	576476	G/A	A	A	0.0809339		Arg
scaffold135	56118	T/C	C	T	0.200894		Arg
scaffold141	469102	C/T	T	C	0.314734		Arg
scaffold141	370144	G/T	T	G	0.0621748		Arg
scaffold189	481745	T/C	C	C	0.078384		Arg
scaffold176	150238	C/A	A	C	0.0473004		Arg
scaffold203	251533	C/T	T	C	0.0797636		Arg
scaffold225	347384	C/T	T	C	0.0547026		Arg
scaffold225	347393	C/T	T	C	0.0547026		Arg
scaffold226	372598	A/T	T	T	0.0809915		Arg
scaffold237	43479	T/A	A	A	0.110486		Arg
scaffold237	43441	T/C	C	C	0.108		Arg
scaffold231	247089	C/T	C	C	0.0686969		Arg
scaffold356	319376	T/C	C	T	0.138647		Arg
scaffold364	195435	T/A	A	T	0.0472185		Arg
scaffold360	305632	C/A	A	C	0.163164		Arg
scaffold406	115211	C/T	T	C	0.0523744		Arg
scaffold450	48600	A/T	T	A	0.104719		Arg
scaffold481	79901	G/A	A	G	0.0609808		Arg
scaffold534	101057	T/G	G	G	0.0822238		Arg
scaffold603	258237	T/C	T	T	0.232323		Arg
scaffold571	112077	T/A	A	T	0.195339		Arg
scaffold578	223726	T/C	C	T	0.134589		Arg
scaffold655	174092	G/A	A	G	0.483709		Arg
scaffold757	77660	T/C	C	C	0.0836281		Arg
scaffold806	156064	C/T	T	T	0.202358		Arg
scaffold785	147122	C/A	A	A	0.0791519		Arg
scaffold819	186251	A/T	A	T	0.339202		Arg
scaffold847	100802	C/T	T	T	0.0540284		Arg
scaffold847	100883	A/G	G	G	0.0553214		Arg
scaffold915	186020	T/G	G	T	0.0498033		Arg
scaffold972	142064	G/A	A	A	0.0785168		Arg
scaffold958	132457	G/A	A	A	0.0865908		Arg
scaffold1002	92426	T/C	C	T	0.0738575		Arg
scaffold1228	92639	C/T	T	C	0.169573		Arg
scaffold1182	118566	G/A	A	G	0.0605099		Arg
scaffold1216	54583	C/A	C	A	0.139523		Arg
scaffold1216	41779	G/C	G	C	0.491431		Arg
scaffold1223	45140	G/A	A	G	0.0513027		Arg
scaffold1549	25383	G/T	T	T	0.135825		Arg
scaffold1748	49624	T/C	C	T	0.25596		Arg
scaffold1878	38724	C/G	G	G	0.0983744		Arg
scaffold1890	44610	C/T	T	T	0.095072		Arg
scaffold1819	42063	A/T	T	T	0.0505143		Arg
scaffold2624	13493	T/C	C	T	0.0987154		Arg
scaffold2480	27497	T/A	T	A	0.0642145		Arg
scaffold2932	1911	C/T	T	C	0.0497071		Arg
scaffold3086	21077	G/A	A	G	0.0522802		Arg
scaffold4034	7399	T/G	T	G	0.488386		Arg
scaffold6565	518	T/A	T	T	0.482726		Arg
scaffold157	345569	T/A	A	T	0.0523932		Ala
scaffold399	102431	C/A	A	C	0.00688175		Ala
scaffold793	85001	A/T	T	T	0.0471974		Ala
scaffold1376	23148	T/A	A	A	0.0439064		Ala
