# Supplementary material for: Genome-wide association analysis of nutrient traits in the oyster Crassostrea gigas: genetic effect and interaction network
Source: BMC Genomics. 2019 Jul 31;20:625. doi: 10.1186/s12864-019-5971-z (PMC6670154; doi:10.1186/s12864-019-5971-z)
Supplement: Supplementary file 8 — Table S8 The significant SNP loci of protein contents for the genome-wide analysis with 288 individuals using the compressed MLM model. (XLSX 250 kb) [file 12864_2019_5971_MOESM8_ESM.xlsx]

## Sheet: Table S8
Table S8. The significant SNP loci of protein contents for the genome-wide analysis with 288 individuals using the compressed MLM model.
SNP	P.value
scaffold31_271097	2.11e-06
scaffold3_60550	2.78e-06
scaffold1895_3324	2.78e-06
scaffold1149_2991	2.78e-06
scaffold551_80901	5.08e-06
scaffold3500_9974	8.08e-06
scaffold570_207035	8.32e-06
scaffold304_198715	9.58e-06
scaffold413_164624	1.38e-05
scaffold1313_7668	1.68e-05
scaffold34_402114	1.71e-05
scaffold54_773812	1.72e-05
scaffold551_80853	1.81e-05
scaffold513_51445	2.63e-05
scaffold371_357834	2.68e-05
scaffold94_514021	2.68e-05
scaffold584_145036	4.57e-05
scaffold130_399990	4.91e-05
scaffold174_205504	5.15e-05
scaffold31_708929	5.27e-05
scaffold639_177175	5.62e-05
scaffold785_202692	6.72e-05
scaffold294_93116	7.22e-05
scaffold19_432955	7.71e-05
scaffold2318_5657	7.89e-05
scaffold1983_32866	8.09e-05
scaffold45_235171	8.1e-05
scaffold1131_10345	8.56e-05
scaffold376_284278	8.86e-05
scaffold3419_14728	9.29e-05
scaffold541_219410	0.000100655
scaffold309_165288	0.000101034
scaffold699_28656	0.000116386
scaffold1_1822050	0.000126769
scaffold2004_5611	0.000130546
scaffold276_157757	0.000132746
scaffold957_96371	0.000149714
scaffold801_23901	0.000152523
scaffold115_508841	0.000155128
scaffold553_8049	0.000158613
scaffold1497_1063	0.000164791
scaffold213_183714	0.000165022
scaffold228_192782	0.000184816
scaffold262_112633	0.000195423
scaffold142_45519	0.000197905
scaffold1356_15477	0.000204289
scaffold362_191688	0.000206702
scaffold1034_58483	0.000208929
scaffold1689_595	0.000213106
scaffold94_515233	0.00022856
scaffold1194_122335	0.000234646
scaffold999_100566	0.00023492
scaffold1983_10467	0.000238421
scaffold2318_5657	0.00024577
scaffold1017_5705	0.000251349
scaffold12_300546	0.000255785
scaffold4619_416	0.00026836
scaffold230_422464	0.000270048
scaffold443_200254	0.000275237
scaffold188_84380	0.000278788
scaffold356_282063	0.000282104
scaffold250_443385	0.000287244
scaffold527_25101	0.000289361
scaffold1113_129827	0.000300535
scaffold1430_893	0.000306146
scaffold891_111681	0.000312899
scaffold493_160587	0.000314403
scaffold51_180117	0.000315059
scaffold23_356746	0.000322105
scaffold399_216606	0.000328069
scaffold9_71783	0.000343517
scaffold442_169636	0.000345055
scaffold1472_82952	0.000346969
scaffold165_345538	0.000350728
scaffold108_325904	0.000362591
scaffold638_38859	0.000363531
scaffold1083_48807	0.000365981
scaffold43_557474	0.000383175
scaffold104_110512	0.000386436
scaffold990_57527	0.000394224
scaffold117_387496	0.000395593
scaffold119_566738	0.000400122
scaffold98_232271	0.000402428
scaffold1683_1333	0.000411186
scaffold148_275867	0.000417352
scaffold2541_545	0.000426148
scaffold34_133241	0.000446679
scaffold32_238352	0.000461552
scaffold145_132912	0.000474454
scaffold394_290049	0.000485227
scaffold173_273159	0.000497572
scaffold3570_2904	0.000506806
scaffold289_299259	0.000508535
scaffold1243_53489	0.000514168
scaffold312_125371	0.000514697
scaffold1424_72720	0.000519698
scaffold776_15595	0.000524009
scaffold76_572822	0.000526047
scaffold399_213895	0.000549815
scaffold289_108862	0.000575713
scaffold2811_12702	0.000576624
scaffold409_23090	0.000592696
scaffold7_1274522	0.000592981
scaffold519_295742	0.000600209
scaffold32_569796	0.000616069
scaffold47_11417	0.00061886
scaffold771_6023	0.000629077
scaffold78_620562	0.000629339
scaffold504_94352	0.000631648
scaffold441_37896	0.000637843
scaffold86_614687	0.0006423
scaffold11_883457	0.00064927
scaffold781_115597	0.000659686
scaffold313_251619	0.000661652
scaffold1528_56360	0.000663562
scaffold1221_43523	0.000665365
scaffold541_221191	0.000668724
scaffold432_88579	0.000675409
scaffold122_525075	0.000694114
scaffold198_389814	0.000698103
scaffold127_233092	0.000709595
scaffold476_99075	0.000710978
scaffold1041_8914	0.000713405
scaffold198_231241	0.000715259
scaffold2803_8777	0.000719097
scaffold162_496723	0.000754385
scaffold97_181319	0.000756882
scaffold615_213576	0.000757761
scaffold1795_59057	0.000769965
scaffold17_892621	0.000792564
scaffold253_358892	0.000793688
scaffold40_365254	0.000796629
scaffold518_207075	0.000799902
scaffold215_263369	0.0008056
scaffold2480_12249	0.000805902
scaffold2163_10932	0.000806582
scaffold746_6645	0.000810947
scaffold91_613292	0.000817199
scaffold676_139125	0.000820133
scaffold537_77074	0.000828568
scaffold74_465812	0.000830473
scaffold27_412477	0.00083168
scaffold722_67953	0.000843366
scaffold35_316627	0.000844716
scaffold2_746651	0.000850902
scaffold1733_33793	0.00085512
scaffold2297_42708	0.000856718
scaffold2188_30843	0.000857903
scaffold450_214936	0.000864807
scaffold33_68047	0.000874114
scaffold22_1031270	0.000881566
scaffold21_655999	0.000883457
scaffold272_365223	0.000890709
scaffold1133_151436	0.000891399
scaffold1243_27651	0.000901326
scaffold938_53553	0.000903401
scaffold926_88037	0.00091125
scaffold3962_5622	0.000913098
scaffold48_194463	0.000913635
scaffold3813_2902	0.000913686
scaffold206_466203	0.000914995
scaffold1319_12472	0.000918769
scaffold207_381774	0.000922702
scaffold1911_7205	0.000927126
scaffold1115_28071	0.00094222
scaffold921_18784	0.000942424
scaffold987_28997	0.000958854
scaffold12_49791	0.000961587
scaffold468_172279	0.000964116
scaffold348_222561	0.000967299
scaffold1538_91720	0.000972356
scaffold1446_33552	0.00097236
scaffold399_214891	0.000976766
scaffold33_268981	0.000990462
scaffold11_522006	0.000997537
scaffold837_114670	0.00100164
scaffold220_204722	0.00101376
scaffold146_215288	0.00101788
scaffold236_312907	0.0010201
scaffold669_220843	0.00102081
scaffold670_127564	0.00102239
scaffold1475_91627	0.00102883
scaffold37_785329	0.00103061
scaffold841_165847	0.00103209
scaffold1324_18990	0.00103423
scaffold892_47895	0.00104235
scaffold1813_29378	0.00105081
scaffold890_103623	0.00105442
scaffold863_131241	0.00106096
scaffold472_164144	0.00106479
scaffold94_115326	0.00106886
scaffold85_341142	0.00107048
scaffold550_15732	0.00107364
scaffold114_428018	0.00107581
scaffold2826_2225	0.00108233
scaffold1619_49308	0.0010888
scaffold600_121542	0.0010891
scaffold416_34131	0.00109558
scaffold137_121039	0.00109768
scaffold119_367608	0.00110553
scaffold165_362756	0.00110967
scaffold24_309573	0.00112706
scaffold123_25422	0.00114144
scaffold1970_25345	0.00114805
scaffold32_220696	0.00114997
scaffold206_104305	0.00116285
scaffold1034_113437	0.00116361
scaffold652_2177	0.00116811
scaffold420_52319	0.00117919
scaffold823_79144	0.00119333
scaffold381_118314	0.00119385
scaffold1243_28199	0.00119404
scaffold1108_87138	0.00119563
scaffold964_91750	0.00120239
scaffold1172_92221	0.00120402
scaffold30_1634	0.00120927
scaffold1213_144287	0.00121484
scaffold831_141799	0.00121692
scaffold940_39213	0.00122367
scaffold340_303801	0.00122915
scaffold685_164204	0.00122986
scaffold1438_58260	0.00123096
scaffold1158_124709	0.00123501
scaffold369_31044	0.00124907
scaffold4_870793	0.0012526
scaffold547_135791	0.00126231
scaffold1005_161149	0.00126319
scaffold897_122524	0.00126991
scaffold520_290541	0.00127151
scaffold443_200234	0.00127186
scaffold1082_160374	0.00127987
scaffold510_101284	0.00128245
scaffold458_5643	0.00128437
scaffold104_109351	0.00128463
scaffold47_313425	0.00129333
scaffold360_76441	0.00133138
scaffold2984_1604	0.00133157
scaffold805_93580	0.00133221
scaffold926_72194	0.00133317
scaffold294_218228	0.00134202
scaffold64_180363	0.00134879
scaffold47_409321	0.00134991
scaffold1243_52243	0.0013505
scaffold276_83221	0.00135249
scaffold18_359670	0.00135255
scaffold2108_7608	0.00135366
scaffold2083_44225	0.00135843
scaffold7_255647	0.00138195
scaffold327_117756	0.00140669
scaffold4720_1586	0.00141841
scaffold301_241484	0.00142387
scaffold1438_65536	0.00142889
scaffold614_237934	0.00143026
scaffold563_259274	0.001439
scaffold1941_24984	0.00143927
scaffold1143_80240	0.00144543
scaffold357_314688	0.00144998
scaffold350_246011	0.00145153
scaffold313_252047	0.00146171
scaffold1232_114124	0.00146793
scaffold3290_9093	0.00147047
scaffold451_108324	0.00147758
scaffold283_86246	0.00148369
scaffold2255_940	0.00149413
scaffold679_118349	0.0014953
scaffold1600_75343	0.00149627
scaffold6_93783	0.00150403
scaffold31_635951	0.00150445
scaffold1243_24058	0.00150596
scaffold7_1467162	0.00150978
scaffold115_582595	0.001511
scaffold488_287731	0.00151185
scaffold293_208897	0.00151301
scaffold844_17610	0.00151842
scaffold1737_6495	0.00152657
scaffold26_826633	0.00152683
scaffold188_6919	0.00153361
scaffold86_651541	0.00153653
scaffold97_157813	0.00153863
scaffold48_230546	0.00154432
scaffold1092_22489	0.00155077
scaffold42_781792	0.00155204
scaffold225_228670	0.00155622
scaffold1857_37159	0.00155651
scaffold852_174234	0.00155658
scaffold149_281842	0.00156336
scaffold276_315914	0.00156507
scaffold783_153292	0.00157025
scaffold3068_4111	0.00157427
scaffold279_152711	0.00157506
scaffold273_10748	0.00157528
scaffold228_138105	0.00157615
scaffold742_15498	0.00157941
scaffold1970_17463	0.00158025
scaffold840_52372	0.00160001
scaffold141_442858	0.00161785
scaffold710_195894	0.00163952
scaffold312_386333	0.00164171
scaffold369_170139	0.00164225
scaffold871_27539	0.00164868
scaffold1243_68341	0.00166189
scaffold221_309492	0.00167946
scaffold173_329533	0.00167958
scaffold686_33811	0.00169854
scaffold168_471955	0.00170052
scaffold1974_26900	0.00170093
scaffold2396_33725	0.0017056
scaffold358_136857	0.00172014
scaffold47_10909	0.00172304
scaffold2639_27118	0.00172371
scaffold12_430782	0.00172437
scaffold219_140290	0.0017275
scaffold879_19386	0.00174077
scaffold45_472864	0.00174247
scaffold253_50974	0.00174276
scaffold568_229414	0.00174288
scaffold1467_104484	0.00175675
scaffold4666_1499	0.00175843
scaffold36_287739	0.00176147
scaffold171_436452	0.00179038
scaffold170_253107	0.00179137
scaffold340_321586	0.00180189
scaffold2140_42020	0.00181475
scaffold13_326159	0.00182074
scaffold804_154236	0.0018217
scaffold1831_78424	0.00182286
scaffold50_453745	0.00182292
scaffold74_710091	0.00182432
scaffold505_149769	0.00183517
scaffold254_177651	0.00183544
scaffold2519_18102	0.00183587
scaffold608_161536	0.00184752
scaffold842_58981	0.00184773
scaffold871_27539	0.00184801
scaffold542_98100	0.00185449
scaffold795_1255	0.00185511
scaffold754_217923	0.00186037
scaffold951_95494	0.00187047
scaffold1623_17507	0.00187158
scaffold17_672798	0.00188209
scaffold886_25989	0.00188568
scaffold591_142770	0.00188908
scaffold172_59094	0.00190106
scaffold263_407220	0.00191004
scaffold974_2853	0.00191562
scaffold81_243634	0.00191934
scaffold534_134777	0.00192026
scaffold1146_38228	0.00192511
scaffold96_159792	0.00193016
scaffold220_444471	0.00193674
scaffold390_88311	0.0019461
scaffold704_185889	0.00194804
scaffold155_460224	0.00195075
scaffold183_402985	0.00195666
scaffold1573_21854	0.00196396
scaffold3145_6914	0.00197534
scaffold3813_4271	0.00197873
scaffold299_67496	0.00198132
scaffold3339_5154	0.00198971
scaffold3564_2213	0.00199101
scaffold3595_8102	0.00199195
scaffold176_121965	0.00199689
scaffold952_19571	0.00200122
scaffold991_105755	0.0020017
scaffold542_112281	0.00200844
scaffold1532_71490	0.00201137
scaffold298_157737	0.00201581
scaffold170_507025	0.00201727
scaffold1289_98165	0.00202333
scaffold428_280209	0.00202478
scaffold1003_157564	0.00202508
scaffold12_973730	0.00202658
scaffold2316_21233	0.00202668
scaffold320_259006	0.002031
scaffold682_119168	0.00203514
scaffold2262_40837	0.00203726
scaffold16_5109	0.00204949
scaffold9_1247201	0.00205315
scaffold8_1109376	0.00205584
scaffold208_460434	0.00205686
scaffold952_126485	0.00205701
scaffold1706_76396	0.00205783
scaffold1720_3634	0.00206136
scaffold397_346733	0.00207862
scaffold373_197405	0.00210355
scaffold450_36717	0.00210848
scaffold2623_11369	0.00212887
scaffold173_136855	0.00212894
scaffold2178_17784	0.00213145
scaffold18_1068474	0.00214216
scaffold805_183306	0.00214458
scaffold1791_33298	0.00215165
scaffold208_454491	0.00215306
scaffold610_99356	0.00215861
scaffold304_174804	0.00216918
scaffold163_166020	0.00216924
scaffold211_2450	0.00216981
scaffold777_169046	0.00218803
scaffold409_74184	0.00218982
scaffold354_200601	0.0021961
scaffold41_90495	0.00221993
scaffold42_586746	0.00222483
scaffold558_129339	0.00222722
scaffold132_55600	0.00222919
scaffold143_200272	0.00223568
scaffold278_28921	0.00224214
scaffold20_373905	0.00225594
scaffold1289_101684	0.00225687
scaffold492_105651	0.00225936
scaffold534_209651	0.00226663
scaffold137_233486	0.00227004
scaffold94_529414	0.00227661
scaffold424_318940	0.00227966
scaffold7_1525890	0.00228686
scaffold240_119865	0.00229478
scaffold1029_113176	0.00229596
scaffold498_121881	0.00229791
scaffold281_415227	0.00231193
scaffold26_101665	0.00232815
scaffold944_63015	0.00233956
scaffold680_7483	0.00234533
scaffold17_820875	0.00234864
scaffold340_10576	0.00235505
scaffold309_163693	0.00237624
scaffold243_433236	0.00237759
scaffold6583_1099	0.0023845
scaffold114_261559	0.00238698
scaffold120_423218	0.00239337
scaffold546_66494	0.00239514
scaffold681_63439	0.00240017
scaffold7_1491319	0.00240079
scaffold150_93622	0.00240103
scaffold1759_75004	0.00240309
scaffold119_429640	0.0024123
scaffold120_585575	0.00241841
scaffold301_396916	0.00241905
scaffold1286_117647	0.0024199
scaffold667_66560	0.00242169
scaffold1922_30501	0.00242534
scaffold45_829330	0.00242743
scaffold2400_36089	0.00243174
scaffold508_209244	0.00243527
scaffold999_99466	0.00244847
scaffold316_70557	0.00246028
scaffold108_257822	0.00246419
scaffold770_165482	0.00246801
scaffold523_191934	0.00247298
scaffold4_1066435	0.00247452
scaffold1_2063226	0.00248182
scaffold3611_9747	0.00248913
scaffold2_1135557	0.00249127
scaffold217_43471	0.00249805
scaffold243_272457	0.00250216
scaffold888_181496	0.00251439
scaffold1303_107373	0.00252238
scaffold1698_15474	0.0025301
scaffold90_143321	0.00253636
scaffold35_318412	0.0025376
scaffold221_331189	0.00255932
scaffold137_120501	0.00256351
scaffold2111_22713	0.00257313
scaffold124_16916	0.00258072
scaffold293_340867	0.00258458
scaffold655_198961	0.00259004
scaffold136_34113	0.00259493
scaffold6_742858	0.00259736
scaffold130_250460	0.00260298
scaffold1613_21504	0.00260455
scaffold141_128259	0.0026109
scaffold1122_84085	0.00261749
scaffold685_155749	0.00262932
scaffold523_284590	0.00263034
scaffold304_293508	0.0026328
scaffold2170_770	0.00264063
scaffold4760_4373	0.00264358
scaffold47_89246	0.00265986
scaffold132_41250	0.00266025
scaffold443_217547	0.00266447
scaffold935_117691	0.00266787
scaffold716_214069	0.00267085
scaffold99_344289	0.0026737
scaffold822_177543	0.00269134
scaffold2694_23403	0.00269298
scaffold87_133368	0.00269557
scaffold158_410206	0.00270043
scaffold1553_37931	0.00271165
scaffold1821_4598	0.00271292
scaffold125_286078	0.00271679
scaffold205_307327	0.00271756
scaffold378_207348	0.00272195
scaffold943_4698	0.00272905
scaffold583_241813	0.00273474
scaffold57_563301	0.00276501
scaffold1376_3346	0.00276724
scaffold1087_156844	0.00277739
scaffold164_353122	0.0027944
scaffold325_294765	0.0027986
scaffold89_141733	0.00280421
scaffold4_1139492	0.00280582
scaffold1055_21542	0.00282551
scaffold236_28782	0.0028306
scaffold572_129788	0.00284242
scaffold1490_62997	0.00285227
scaffold282_148545	0.00285328
scaffold160_60840	0.00286333
scaffold3543_14737	0.00286449
scaffold450_44766	0.00286528
scaffold30_658790	0.00288003
scaffold261_267141	0.00288104
scaffold24_309609	0.00288625
scaffold57_188190	0.00289236
scaffold325_330765	0.00291394
scaffold506_29568	0.00291575
scaffold153_338333	0.00291627
scaffold83_357254	0.00292659
scaffold124_4412	0.00293146
scaffold34_255795	0.00295128
scaffold3133_19463	0.00295726
scaffold28_133396	0.00295853
scaffold485_128619	0.00296157
scaffold34_289191	0.00296196
scaffold1675_65909	0.00296611
scaffold252_382234	0.00296821
scaffold889_137971	0.00297103
scaffold2435_39007	0.00297322
scaffold393_331089	0.00297778
scaffold1162_65851	0.00298386
scaffold623_181771	0.00298503
scaffold3813_3365	0.00298636
scaffold305_66385	0.00300416
scaffold1563_40913	0.0030048
scaffold105_264694	0.00300653
scaffold358_214765	0.00301196
scaffold863_47059	0.00301207
scaffold263_233276	0.00301536
scaffold533_220488	0.00301817
scaffold166_256901	0.00302125
scaffold949_183525	0.00305988
scaffold612_72926	0.00305992
scaffold319_330447	0.00306
scaffold19_715365	0.00306016
scaffold436_79416	0.00307982
scaffold33_375744	0.00308372
scaffold1486_20114	0.00308791
scaffold49_290017	0.00309249
scaffold283_352722	0.003096
scaffold32_509888	0.00309923
scaffold3624_10024	0.00309978
scaffold936_48388	0.00310185
scaffold1288_34633	0.0031082
scaffold498_129629	0.00311806
scaffold320_265635	0.0031217
scaffold12_736553	0.00313152
scaffold555_130664	0.0031351
scaffold10_569853	0.00313861
scaffold25_1013956	0.00315099
scaffold624_72926	0.00315156
scaffold53_766342	0.00315605
scaffold854_85868	0.00315796
scaffold481_67136	0.00316312
scaffold121_305093	0.00317685
scaffold88_455420	0.00318919
scaffold237_378593	0.00319442
scaffold591_204586	0.00319609
scaffold25_632547	0.00319795
scaffold1283_128309	0.0032001
scaffold5_198645	0.00320323
scaffold293_202519	0.00321167
scaffold341_213625	0.00322258
scaffold1563_75769	0.00322343
scaffold3346_1415	0.00322373
scaffold188_14866	0.00322414
scaffold83_357254	0.00322687
scaffold139_389492	0.00323249
scaffold502_294339	0.00325962
scaffold2985_10715	0.00326298
scaffold2261_15507	0.00326814
scaffold711_78503	0.00327587
scaffold7_292138	0.00328095
scaffold601_169317	0.00329258
scaffold841_104481	0.00330272
scaffold153_232078	0.00330316
scaffold2097_55662	0.00331036
scaffold373_150542	0.00331109
scaffold13_775094	0.00331394
scaffold97_104110	0.00331508
scaffold1436_55383	0.00331611
scaffold1065_89184	0.00331738
scaffold854_142330	0.00331922
scaffold360_344630	0.0033265
scaffold36_478075	0.00332744
scaffold313_253206	0.00332797
scaffold2765_2341	0.00333032
scaffold245_47892	0.0033346
scaffold257_95740	0.00333635
scaffold286_12413	0.00334203
scaffold1318_6166	0.00336116
scaffold138_461237	0.00336293
scaffold130_587864	0.00336341
scaffold812_135875	0.00336712
scaffold1243_28180	0.0033706
scaffold593_98136	0.00337139
scaffold291_83453	0.00337261
scaffold62_579136	0.00337804
scaffold2093_27066	0.00338391
scaffold1740_25628	0.0033863
scaffold4_1139492	0.00338891
scaffold454_57223	0.00338944
scaffold4363_7122	0.00339293
scaffold3222_8658	0.00339573
scaffold906_164036	0.00339868
scaffold127_270490	0.00339906
scaffold66_562434	0.00340058
scaffold34_132151	0.003409
scaffold749_9742	0.00341829
scaffold251_424738	0.00341999
scaffold23_66999	0.00342408
scaffold1775_65804	0.00343566
scaffold1237_111801	0.00343835
scaffold1075_83884	0.00344895
scaffold497_179212	0.00345754
scaffold146_374402	0.00345757
scaffold77_417045	0.00346742
scaffold793_155605	0.00348483
scaffold1093_60167	0.00348647
scaffold8_396161	0.00348927
scaffold39_320342	0.00349774
scaffold9_433034	0.00351523
scaffold262_323829	0.00352019
scaffold107_77498	0.00352722
scaffold738_153643	0.00353368
scaffold518_43207	0.00354243
scaffold3623_2633	0.00354425
scaffold30_104670	0.00354527
scaffold143_288348	0.00355716
scaffold223_205022	0.0035692
scaffold923_38824	0.00357344
scaffold3567_7810	0.00358016
scaffold776_63428	0.00358174
scaffold618_2036	0.00358371
scaffold188_440736	0.00359193
scaffold1081_19867	0.0035967
scaffold799_38589	0.00360832
scaffold14_105354	0.0036151
scaffold113_152872	0.00361653
scaffold340_338057	0.00362418
scaffold794_86591	0.00362821
scaffold19_494719	0.00363184
scaffold824_191632	0.00363296
scaffold994_172984	0.00363352
scaffold6_646354	0.00364342
scaffold307_341586	0.0036468
scaffold1553_14555	0.00364905
scaffold2727_13432	0.003654
scaffold4_389175	0.00366073
scaffold1417_58952	0.00366086
scaffold575_119724	0.00366161
scaffold533_225165	0.00366439
scaffold137_554	0.00366997
scaffold27_413173	0.00368386
scaffold34_440252	0.00370023
scaffold4182_4691	0.00370224
scaffold1865_42416	0.00370619
scaffold557_196124	0.0037173
scaffold217_140736	0.00372605
scaffold2820_11903	0.00373735
scaffold1204_125741	0.00373847
scaffold79_491352	0.00375563
scaffold2194_521	0.00375912
scaffold269_393704	0.00376395
scaffold1179_68440	0.00376813
scaffold147_110521	0.00377108
scaffold342_370255	0.00377601
scaffold309_141848	0.00377994
scaffold1182_15723	0.00378623
scaffold6573_904	0.00379102
scaffold1150_20946	0.00379604
scaffold546_261429	0.00379822
scaffold240_114812	0.0038015
scaffold1912_63698	0.00380726
scaffold230_458443	0.00381901
scaffold170_63762	0.00383037
scaffold770_31874	0.0038306
scaffold202_115114	0.00383756
scaffold430_270276	0.00383993
scaffold4957_3411	0.00384649
scaffold1256_56012	0.00384709
scaffold716_135409	0.00384769
scaffold1243_15992	0.00384971
scaffold138_21752	0.00385101
scaffold1122_95391	0.00385185
scaffold3070_19349	0.00385854
scaffold1411_103603	0.00387411
scaffold1003_169893	0.00388053
scaffold603_202906	0.00388361
scaffold1310_64775	0.00388816
scaffold14_329719	0.0038928
scaffold27_410772	0.00390123
scaffold136_234653	0.00390124
scaffold1537_101956	0.00390736
scaffold5_801106	0.00390754
scaffold923_7475	0.00390932
scaffold201_445545	0.003915
scaffold662_29136	0.00392059
scaffold775_121528	0.00392408
scaffold159_525494	0.0039334
scaffold1165_41426	0.00393728
scaffold168_337321	0.0039506
scaffold48_388856	0.00395546
scaffold333_231091	0.00396788
scaffold1243_27028	0.00397054
scaffold807_111166	0.00397229
scaffold20_106942	0.00397399
scaffold485_167281	0.00397922
scaffold367_81596	0.00398104
scaffold218_36514	0.00398487
scaffold97_290578	0.00398799
scaffold777_208239	0.00399822
scaffold224_113944	0.00402038
scaffold618_19154	0.0040229
scaffold586_247801	0.00403139
scaffold104_629299	0.00403612
scaffold746_10998	0.00403926
scaffold1675_24211	0.00405476
scaffold109_303511	0.00405633
scaffold6_1334367	0.00406165
scaffold417_19100	0.00406441
scaffold866_12864	0.00407919
scaffold1168_906	0.00408011
scaffold66_764874	0.00408767
scaffold301_245518	0.00408882
scaffold749_9710	0.004101
scaffold315_261408	0.0041034
scaffold1726_5487	0.00413221
scaffold96_195753	0.00414929
scaffold2282_13270	0.00415149
scaffold124_223706	0.00417141
scaffold2111_43674	0.00417147
scaffold240_8535	0.00419307
scaffold267_404264	0.00419517
scaffold21_513270	0.00419811
scaffold22_353614	0.00420139
scaffold237_303310	0.00420297
scaffold1000_58928	0.00420549
scaffold33_413722	0.00420893
scaffold810_11366	0.00421787
scaffold198_390561	0.00423144
scaffold853_79311	0.00423889
scaffold465_108002	0.00424649
scaffold1536_59307	0.00424725
scaffold20_393955	0.00425239
scaffold1064_9393	0.00425391
scaffold421_124433	0.00426399
scaffold170_215943	0.00426703
scaffold1149_18408	0.00426839
scaffold1395_88561	0.00427996
scaffold539_183634	0.00428197
scaffold736_182641	0.00428236
scaffold1733_75663	0.00428463
scaffold76_123823	0.00428596
scaffold935_124548	0.00429003
scaffold111_470775	0.00429467
scaffold265_191499	0.00430994
scaffold1563_77740	0.00431313
scaffold89_484459	0.00432954
scaffold459_64765	0.00433222
scaffold484_156046	0.00434135
scaffold1030_123005	0.00434183
scaffold426_295916	0.00434467
scaffold562_39756	0.00435206
scaffold420_201985	0.00435636
scaffold2641_10480	0.00437194
scaffold367_76757	0.00437819
scaffold566_87186	0.00437847
scaffold73_306267	0.00440419
scaffold878_77406	0.00441158
scaffold274_394054	0.00441681
scaffold319_296980	0.00441738
scaffold2530_7243	0.00442154
scaffold781_90102	0.00443117
scaffold403_112723	0.00443694
scaffold17_361819	0.004437
scaffold1249_52299	0.00443772
scaffold88_4078	0.00443801
scaffold2014_37627	0.00443906
scaffold1172_58855	0.00444004
scaffold79_468211	0.00444071
scaffold77_190259	0.00444258
scaffold899_2330	0.00446354
scaffold92_330018	0.00447039
scaffold162_316512	0.00447163
scaffold1129_40499	0.00451269
scaffold99_158517	0.00451785
scaffold685_14847	0.0045265
scaffold313_63301	0.00452895
scaffold243_247249	0.00453205
scaffold57_570749	0.00453635
scaffold51_176861	0.00454264
scaffold14_1230058	0.00454653
scaffold219_387915	0.00455464
scaffold2234_39664	0.00455477
scaffold915_78347	0.00456345
scaffold341_195852	0.00456689
scaffold11_248575	0.00457118
scaffold73_667057	0.0045849
scaffold12_482083	0.00458766
scaffold1044_23324	0.00460112
scaffold1150_36044	0.004608
scaffold267_366253	0.00461115
scaffold121_162972	0.0046115
scaffold1341_75265	0.00461566
scaffold315_344649	0.00462757
scaffold155_113877	0.00462774
scaffold515_302444	0.00462903
scaffold4080_1277	0.00463756
scaffold1165_14633	0.00466181
scaffold70_717966	0.00466594
scaffold813_187630	0.00467915
scaffold82_723095	0.00468842
scaffold1777_33024	0.00469583
scaffold75_151111	0.00469836
scaffold1494_93801	0.00470055
scaffold1471_106453	0.00470264
scaffold198_86701	0.00470406
scaffold1389_59542	0.00470465
scaffold59_578547	0.00471328
scaffold293_254643	0.0047197
scaffold34_943081	0.00472198
scaffold591_236461	0.00472589
scaffold901_72334	0.00474414
scaffold542_261442	0.00475192
scaffold18_153890	0.00475298
scaffold733_55385	0.00476328
scaffold696_12583	0.00477634
scaffold1506_69232	0.00478082
scaffold1496_53052	0.00478348
scaffold3027_18093	0.0047925
scaffold456_49383	0.00479262
scaffold576_207670	0.00479596
scaffold713_46241	0.00480033
scaffold2152_23765	0.004801
scaffold967_61640	0.00480361
scaffold1557_36503	0.00480562
scaffold1049_52157	0.00480759
scaffold589_211411	0.00481484
scaffold416_29670	0.00481658
scaffold49_401484	0.00483267
scaffold1494_91579	0.00484424
scaffold952_47456	0.00484675
scaffold138_377945	0.00484779
scaffold535_169264	0.00485077
scaffold499_69336	0.00485082
scaffold463_123592	0.00485633
scaffold519_180165	0.00486456
scaffold132_244098	0.00487328
scaffold1899_15248	0.0048767
scaffold764_139942	0.00488808
scaffold838_178251	0.00489198
scaffold311_304445	0.00489271
scaffold20_555735	0.00491018
scaffold3084_14466	0.00491709
scaffold137_12525	0.0049171
scaffold119_473274	0.00492263
scaffold909_97367	0.00493008
scaffold203_232860	0.00493021
scaffold44_254575	0.00493087
scaffold308_165557	0.00493255
scaffold1660_92858	0.00493287
scaffold14_386691	0.00493688
scaffold353_292995	0.0049425
scaffold930_35386	0.00495172
scaffold38_32870	0.00495481
scaffold57_253714	0.00496961
scaffold48_256640	0.00497948
scaffold3087_9172	0.0049848
scaffold104_355020	0.0049872
scaffold449_165383	0.00499125
scaffold563_275180	0.00500305
scaffold382_233001	0.00500823
scaffold1190_88471	0.00501122
scaffold1289_15509	0.00502567
scaffold878_179495	0.00503292
scaffold138_485671	0.00504525
scaffold619_217851	0.00504689
scaffold435_233323	0.00504906
scaffold503_45374	0.00506122
scaffold2490_5640	0.00506619
scaffold67_284511	0.00506883
scaffold761_213458	0.00507162
scaffold341_196211	0.00507412
scaffold9_1239093	0.00507678
scaffold570_54675	0.00507806
scaffold49_306698	0.00508564
scaffold201_433835	0.00509324
scaffold4014_8501	0.00510646
scaffold2463_36347	0.00510692
scaffold6_743029	0.00511787
scaffold1037_140099	0.00511917
scaffold1002_148590	0.00512592
scaffold153_377979	0.00513032
scaffold4_1356423	0.00513687
scaffold172_78095	0.00514077
scaffold320_364659	0.00514136
scaffold593_48487	0.0051424
scaffold2_1804023	0.00515176
scaffold412_189547	0.00516411
scaffold984_166166	0.00517233
scaffold459_90403	0.00517586
scaffold9_1086144	0.00519142
scaffold2449_12142	0.00519929
scaffold835_14355	0.00520403
scaffold1577_43131	0.00520628
scaffold21_771766	0.00521385
scaffold55_158185	0.00521407
scaffold1184_96022	0.00522098
scaffold149_432359	0.00522268
scaffold109_298131	0.00522364
scaffold1106_34594	0.00523214
scaffold542_259731	0.00523709
scaffold313_249086	0.00524126
scaffold148_220819	0.00524456
scaffold312_142407	0.00525996
scaffold3_1549645	0.00526028
scaffold36_794145	0.00526549
scaffold1430_94545	0.00526669
scaffold274_195217	0.00527297
scaffold371_62167	0.00528105
scaffold653_238312	0.00528327
scaffold128_285249	0.00529208
scaffold585_260600	0.00529353
scaffold199_96624	0.00530033
scaffold781_88580	0.00530153
scaffold15_1016562	0.00530681
scaffold412_173531	0.00530901
scaffold411_326480	0.0053091
scaffold2567_23639	0.00530933
scaffold798_112727	0.00531207
scaffold369_117596	0.00532133
scaffold107_295413	0.00532693
scaffold786_159151	0.0053309
scaffold1034_121769	0.00533808
scaffold190_119194	0.00534606
scaffold1033_74425	0.00534638
scaffold6207_1059	0.0053467
scaffold162_262180	0.00535066
scaffold779_70140	0.0053586
scaffold1911_43711	0.00536034
scaffold15_617607	0.00536305
scaffold628_46077	0.00537192
scaffold969_4887	0.00537497
scaffold164_515916	0.00538969
scaffold1139_90752	0.00539064
scaffold464_246452	0.0053935
scaffold630_166513	0.0054
scaffold720_120711	0.0054009
scaffold91_567520	0.00540198
scaffold56_466759	0.00540975
scaffold981_1846	0.00542031
scaffold48_323661	0.00542323
scaffold980_114540	0.00542396
scaffold35_342231	0.00542619
scaffold28_143062	0.00543159
scaffold492_154181	0.00543234
scaffold37_766726	0.00543427
scaffold838_17966	0.0054357
scaffold1534_41282	0.00544221
scaffold790_67447	0.00545769
scaffold945_62571	0.00546436
scaffold55_266178	0.00546566
scaffold407_297867	0.00547129
scaffold1338_1681	0.00547981
scaffold253_63457	0.00548199
scaffold353_292975	0.00548452
scaffold1775_71474	0.00548964
scaffold2308_39048	0.00549195
scaffold634_63427	0.00549605
scaffold158_168186	0.00550168
scaffold2639_4945	0.00550853
scaffold967_70878	0.00552025
scaffold1677_48254	0.00552176
scaffold64_705992	0.00552505
scaffold53_226759	0.00553132
scaffold16_236725	0.00553582
scaffold181_236468	0.00554627
scaffold994_117662	0.00555116
scaffold1414_84399	0.00555571
scaffold634_154955	0.00556505
scaffold575_110063	0.00556943
scaffold7_426495	0.00557093
scaffold1212_146328	0.00557367
scaffold1243_89994	0.00558111
scaffold184_118266	0.00558595
scaffold386_106348	0.00559081
scaffold170_62265	0.00559405
scaffold39_866933	0.00559967
scaffold322_86103	0.00560419
scaffold2004_31827	0.00560886
scaffold26_936781	0.00561028
scaffold250_59327	0.00561144
scaffold169_236439	0.00561658
scaffold579_191218	0.00561692
scaffold541_210477	0.00562162
scaffold696_197630	0.00562613
scaffold1095_56560	0.0056294
scaffold487_120175	0.00563087
scaffold435_252480	0.00563137
scaffold320_93742	0.00563385
scaffold133_138338	0.00563712
scaffold282_129913	0.00565109
scaffold1278_33148	0.00565409
scaffold574_3069	0.00567337
scaffold3419_12829	0.00567373
scaffold3037_13234	0.00567627
scaffold592_130020	0.00567784
scaffold558_220334	0.00568831
scaffold95_144013	0.00569262
scaffold42_313936	0.00569556
scaffold578_100210	0.0056998
scaffold1787_71980	0.005706
scaffold633_316477	0.00570835
scaffold65_333458	0.0057117
scaffold3343_5584	0.00571342
scaffold2261_14101	0.00571859
scaffold373_151632	0.00573246
scaffold2792_25550	0.00573523
scaffold504_77564	0.00574409
scaffold180_161885	0.00574412
scaffold1950_40339	0.00575253
scaffold120_9990	0.00575293
scaffold1840_7579	0.00575906
scaffold112_554026	0.00576713
scaffold30_861245	0.00577026
scaffold542_128360	0.00577657
scaffold25_1033063	0.0057863
scaffold67_622794	0.00578678
scaffold790_199320	0.00579125
scaffold1388_100372	0.0057962
scaffold207_266735	0.00580557
scaffold134_291891	0.00580746
scaffold72_239264	0.00581343
scaffold1374_105795	0.00581697
scaffold15_658553	0.00581846
scaffold1385_19224	0.00582413
scaffold4_1242164	0.00583872
scaffold421_73867	0.00584244
scaffold2384_4798	0.005849
scaffold75_132544	0.00585095
scaffold618_18473	0.00585127
scaffold27_820160	0.0058589
scaffold1396_80520	0.00586397
scaffold145_325097	0.00586847
scaffold2621_19193	0.00587034
scaffold1917_67152	0.00587105
scaffold98_169406	0.00587258
scaffold541_210736	0.0058773
scaffold162_187139	0.00587733
scaffold99_316710	0.00587804
scaffold133_518202	0.00588289
scaffold1251_94410	0.00589454
scaffold349_337798	0.00589842
scaffold158_168186	0.00590362
scaffold121_172699	0.00592073
scaffold257_29762	0.00592084
scaffold12_640212	0.00592558
scaffold610_2352	0.00592791
scaffold1184_82267	0.00592902
scaffold601_20207	0.00594271
scaffold559_32157	0.00594879
scaffold303_369534	0.00595332
scaffold360_325390	0.00595421
scaffold1960_21577	0.00596051
scaffold168_475555	0.00596289
scaffold2785_5664	0.00597152
scaffold525_91251	0.00597556
scaffold33_790471	0.00597849
scaffold329_121910	0.00597922
scaffold14_1268846	0.00599688
scaffold171_193863	0.0060043
scaffold1222_119931	0.00602244
scaffold60_408671	0.00602301
scaffold520_296677	0.00602805
scaffold751_65384	0.0060375
scaffold2_1284107	0.00605775
scaffold718_34274	0.00605975
scaffold51_309864	0.00606142
scaffold235_72346	0.00606837
scaffold499_30508	0.00607448
scaffold486_204838	0.00607566
scaffold12_268322	0.00608426
scaffold1177_32437	0.00608642
scaffold2474_31298	0.00609346
scaffold4057_1880	0.00609733
scaffold1804_58104	0.00609753
scaffold463_276987	0.0061002
scaffold742_10849	0.00610946
scaffold279_273662	0.00611227
scaffold2397_5200	0.00611377
scaffold2471_20895	0.00612239
scaffold47_64727	0.00612778
scaffold1592_20657	0.00614195
scaffold45_386547	0.00614216
scaffold37_816347	0.00614886
scaffold1815_46336	0.00614957
scaffold25_917600	0.0061547
scaffold484_169268	0.00616673
scaffold26_162700	0.00617049
scaffold1466_69516	0.00617339
scaffold716_90985	0.00617664
scaffold19_126352	0.00618118
scaffold334_68145	0.00618658
scaffold1037_58236	0.00619353
scaffold2179_21221	0.00620304
scaffold10_933966	0.00620315
scaffold69_543936	0.00620333
scaffold61_257528	0.00620692
scaffold119_564608	0.00622157
scaffold19_892136	0.00622509
scaffold5_472459	0.0062273
scaffold152_237229	0.0062365
scaffold421_107920	0.00623916
scaffold50_363473	0.0062392
scaffold1081_29633	0.00625063
scaffold1430_46022	0.0062549
scaffold594_97868	0.00626922
scaffold72_272879	0.00627763
scaffold565_130454	0.0062828
scaffold62_225460	0.0062836
scaffold57_617169	0.00628439
scaffold349_299308	0.00628993
scaffold459_294179	0.00629062
scaffold426_315533	0.00629498
scaffold39_326538	0.00630379
scaffold333_250857	0.00631846
scaffold386_341053	0.00632398
scaffold134_217598	0.006335
scaffold2320_7939	0.00633637
scaffold53_89464	0.00634115
scaffold60_481396	0.00634426
scaffold360_325390	0.00634493
scaffold302_51620	0.00635736
scaffold84_92898	0.00635818
scaffold149_250044	0.00636035
scaffold463_259157	0.00636198
scaffold592_131870	0.00636518
scaffold870_95969	0.00636843
scaffold1301_1525	0.0063729
scaffold155_238998	0.00637656
scaffold2914_4909	0.00637785
scaffold567_207159	0.00638596
scaffold72_55072	0.00640081
scaffold22_334695	0.00642274
scaffold340_341592	0.00642612
scaffold445_52810	0.00642858
scaffold2261_35466	0.00643103
scaffold360_339508	0.00643294
scaffold794_144725	0.0064346
scaffold563_25527	0.0064361
scaffold32_151453	0.00643753
scaffold842_177598	0.00644124
scaffold993_96921	0.0064496
scaffold635_208843	0.00645004
scaffold70_100922	0.00646163
scaffold57_302461	0.00646461
scaffold395_42240	0.00647919
scaffold48_229855	0.00649134
scaffold24_147661	0.00649397
scaffold431_180331	0.00650414
scaffold333_143410	0.0065083
scaffold146_431426	0.00652191
scaffold877_120366	0.00652329
scaffold1742_4600	0.00652336
scaffold132_245510	0.00652843
scaffold1970_16806	0.00652924
scaffold578_43438	0.00653323
scaffold153_325506	0.00654214
scaffold130_244975	0.0065447
scaffold35_697510	0.00654841
scaffold1194_95222	0.00655185
scaffold95_258400	0.00655514
scaffold705_28860	0.00657065
scaffold437_67278	0.00657108
scaffold62_481141	0.00657868
scaffold932_185557	0.0065788
scaffold2893_17611	0.00658782
scaffold3414_1949	0.00658958
scaffold1602_76223	0.00659527
scaffold1672_40838	0.00659824
scaffold19_1171767	0.00660379
scaffold767_117534	0.00660778
scaffold1673_54112	0.0066148
scaffold285_346535	0.00661641
scaffold473_111282	0.00662219
scaffold1471_61677	0.00662327
scaffold21_811385	0.00662781
scaffold25_673176	0.00662858
scaffold78_104169	0.00663071
scaffold1842_53778	0.00663412
scaffold357_31052	0.00663445
scaffold332_161191	0.00664434
scaffold434_74500	0.00665561
scaffold981_80055	0.00666386
scaffold2949_22218	0.00666446
scaffold635_109763	0.00666591
scaffold1243_16169	0.00668227
scaffold283_196237	0.00668758
scaffold12_569948	0.00669124
scaffold38_79861	0.0066914
scaffold402_199114	0.00670722
scaffold612_136504	0.00670825
scaffold739_170664	0.00670896
scaffold2361_6889	0.00671002
scaffold1033_81004	0.00671242
scaffold760_64861	0.00672153
scaffold188_437257	0.00672378
scaffold819_161685	0.00674814
scaffold2025_406	0.00675212
scaffold3294_10053	0.00675325
scaffold129_293873	0.00676157
scaffold1268_79138	0.00676664
scaffold61_194119	0.00677445
scaffold39_309975	0.0067767
scaffold129_580584	0.00677896
scaffold369_131500	0.00679006
scaffold1001_173452	0.00680135
scaffold35_427410	0.00683806
scaffold2695_8286	0.00684524
scaffold168_215414	0.00685168
scaffold1332_102506	0.0068565
scaffold2287_25667	0.00685813
scaffold628_228869	0.00686742
scaffold953_160025	0.00686751
scaffold2111_16380	0.00686769
scaffold1702_14783	0.00686998
scaffold304_365304	0.00687822
scaffold2960_12745	0.00688077
scaffold558_198438	0.00688694
scaffold15_1065708	0.00688945
scaffold80_676460	0.0068939
scaffold1486_15787	0.00689891
scaffold132_13792	0.00689994
scaffold1338_21621	0.00690076
scaffold3_1651724	0.00690367
scaffold382_235585	0.00691058
scaffold1653_60123	0.00691982
scaffold1520_28888	0.00692122
scaffold980_130849	0.0069373
scaffold1243_24191	0.00694039
scaffold858_63250	0.0069662
scaffold597_149879	0.00697129
scaffold783_126287	0.00697207
scaffold211_301528	0.00697718
scaffold608_75324	0.00698485
scaffold15_186728	0.00698598
scaffold231_241116	0.00698617
scaffold109_1988	0.00699475
scaffold1753_30475	0.0070166
scaffold18_1167632	0.00702092
scaffold2474_16368	0.0070353
scaffold493_163126	0.00703906
scaffold886_170914	0.007041
scaffold398_192600	0.00704711
scaffold125_169894	0.0070489
scaffold200_480762	0.00705589
scaffold343_52536	0.00705757
scaffold15_1287000	0.00709694
scaffold282_147594	0.00710314
scaffold200_106868	0.0071046
scaffold973_24029	0.00710684
scaffold506_145787	0.00711214
scaffold872_191701	0.00711308
scaffold262_108557	0.00711412
scaffold235_168927	0.00711569
scaffold614_30854	0.00711848
scaffold112_567196	0.00711864
scaffold142_393862	0.00711994
scaffold2463_8947	0.00712097
scaffold223_294344	0.00713525
scaffold1472_80767	0.00714011
scaffold1315_123715	0.00714748
scaffold113_155767	0.00715182
scaffold274_235723	0.007165
scaffold92_507902	0.00716912
scaffold60_445916	0.00717153
scaffold608_112107	0.00717183
scaffold285_371532	0.00717288
scaffold274_189470	0.00717386
scaffold607_160419	0.00717526
scaffold237_419975	0.00717633
scaffold6_1289801	0.0071775
scaffold8_1283592	0.00717944
scaffold1215_9701	0.00718497
scaffold1097_63757	0.00718966
scaffold1623_42477	0.00719133
scaffold27_427575	0.00719424
scaffold61_270970	0.00719431
scaffold891_46527	0.00720216
scaffold9_258554	0.00720833
scaffold1599_2283	0.00721469
scaffold32_836699	0.00722718
scaffold147_511096	0.00722983
scaffold341_196369	0.00723784
scaffold28_682107	0.00725082
scaffold418_323981	0.00725658
scaffold759_145192	0.00725993
scaffold41_200206	0.00727057
scaffold54_737924	0.00727074
scaffold1746_3141	0.0072719
scaffold363_269044	0.00727275
scaffold76_655785	0.00727461
scaffold566_111657	0.00727987
scaffold288_379420	0.0072869
scaffold322_211228	0.00729125
scaffold653_228741	0.00729195
scaffold403_213985	0.00729546
scaffold2154_7291	0.00729642
scaffold1044_33916	0.00730951
scaffold483_117537	0.0073136
scaffold392_184543	0.00732249
scaffold97_143357	0.00732759
scaffold348_299990	0.00733969
scaffold214_39664	0.00734384
scaffold1720_75371	0.00737751
scaffold206_476497	0.0073863
scaffold2203_11254	0.00738691
scaffold114_416735	0.00738817
scaffold315_251628	0.00738836
scaffold687_201517	0.00740032
scaffold763_154493	0.00740041
scaffold392_76081	0.00740393
scaffold630_134634	0.00740584
scaffold88_202709	0.0074167
scaffold105_233215	0.00741923
scaffold750_142665	0.00742644
scaffold1341_74809	0.00742745
scaffold107_580504	0.00742759
scaffold1911_29224	0.00743574
scaffold55_587780	0.00743797
scaffold339_263355	0.00743898
scaffold311_292736	0.00745121
scaffold54_734423	0.00746506
scaffold139_518941	0.00746579
scaffold674_145991	0.00746732
scaffold138_397659	0.00747966
scaffold1504_45454	0.0074948
scaffold31_715229	0.00749575
scaffold116_130160	0.00749937
scaffold1042_107866	0.00750842
scaffold572_188086	0.0075093
scaffold111_435177	0.00751413
scaffold7_1300953	0.00751596
scaffold431_276732	0.00751881
scaffold618_179389	0.00751961
scaffold1151_49395	0.0075199
scaffold396_280034	0.00752405
scaffold930_118067	0.00752736
scaffold287_244670	0.00752797
scaffold42_94615	0.00753933
scaffold312_223444	0.00753953
scaffold256_180269	0.00754037
scaffold1733_14628	0.00754161
scaffold457_273101	0.00754882
scaffold1056_137371	0.00754975
scaffold26_183382	0.00755322
scaffold261_228555	0.00755775
scaffold1318_67847	0.00757067
scaffold801_95985	0.0075733
scaffold9_717503	0.00757525
scaffold411_104544	0.00757613
scaffold354_217707	0.00757896
scaffold227_272160	0.00758218
scaffold631_252090	0.00758392
scaffold807_98440	0.00758754
scaffold150_42544	0.00759079
scaffold323_362668	0.00759679
scaffold604_4471	0.00760865
scaffold60_777383	0.00762853
scaffold463_259286	0.00763572
scaffold327_221898	0.00763677
scaffold1037_27524	0.0076402
scaffold358_1821	0.00764092
scaffold90_318526	0.00764244
scaffold18_56059	0.00765147
scaffold138_471964	0.00765161
scaffold450_206229	0.00765549
scaffold23_280905	0.00765586
scaffold455_86959	0.00765608
scaffold621_164531	0.00765664
scaffold205_308421	0.00765993
scaffold26_938467	0.00766191
scaffold1068_1803	0.00766373
scaffold1202_43709	0.00766457
scaffold3513_2362	0.0076648
scaffold382_289394	0.00766815
scaffold424_212673	0.0076682
scaffold1840_38962	0.00766948
scaffold316_249778	0.00768645
scaffold87_401381	0.00769195
scaffold54_465305	0.00770919
scaffold854_52667	0.00771086
scaffold4230_3526	0.00772085
scaffold161_446994	0.00772282
scaffold111_474489	0.00772601
scaffold27_426528	0.00772793
scaffold59_644391	0.00773685
scaffold217_204103	0.00773953
scaffold255_122652	0.00775058
scaffold1646_15152	0.00776693
scaffold615_172598	0.00776752
scaffold307_319625	0.00777583
scaffold49_196519	0.0077858
scaffold399_226151	0.00779772
scaffold87_17370	0.0078007
scaffold1816_71992	0.00780667
scaffold313_63394	0.00781386
scaffold834_121794	0.00781688
scaffold19_1169116	0.0078169
scaffold20_301327	0.00782841
scaffold3503_4977	0.00783518
scaffold12_183864	0.00784897
scaffold528_131268	0.00784899
scaffold233_318564	0.0078597
scaffold226_353520	0.00786507
scaffold432_33323	0.00787279
scaffold20_376080	0.00788015
scaffold2588_1226	0.00788183
scaffold142_233802	0.00789063
scaffold343_103673	0.00790152
scaffold333_71619	0.00790684
scaffold170_211080	0.00791837
scaffold1005_152750	0.00793099
scaffold8_1451209	0.00793843
scaffold65_636147	0.00795667
scaffold2379_6945	0.0079634
scaffold355_300491	0.00796399
scaffold12_187833	0.00796574
scaffold2732_10890	0.00797101
scaffold505_84611	0.0079716
scaffold232_2656	0.00798053
scaffold1179_113498	0.00798401
scaffold463_282651	0.00798927
scaffold4957_3411	0.00799197
scaffold872_174266	0.00800032
scaffold4099_8292	0.00801166
scaffold101_162411	0.00801733
scaffold283_145844	0.00801943
scaffold15_1282440	0.00803105
scaffold345_219144	0.00803229
scaffold1588_23624	0.00803771
scaffold270_233039	0.00804446
scaffold1132_100550	0.00805121
scaffold887_19746	0.00805365
scaffold128_197611	0.00805847
scaffold47_291486	0.00806084
scaffold2328_13467	0.00806452
scaffold149_360496	0.00806742
scaffold51_588173	0.00807188
scaffold2537_13358	0.00807583
scaffold62_678410	0.00807634
scaffold23_142046	0.00808727
scaffold1693_38083	0.00808791
scaffold370_53866	0.00809017
scaffold2034_25564	0.00810912
scaffold619_218586	0.00811313
scaffold374_303959	0.0081171
scaffold181_241403	0.00812359
scaffold392_190032	0.00812884
scaffold42_784175	0.0081474
scaffold124_194577	0.00816034
scaffold178_243845	0.0081782
scaffold17_629567	0.00818847
scaffold492_106062	0.00819728
scaffold3333_3320	0.00822145
scaffold279_206227	0.00822235
scaffold3201_970	0.008225
scaffold106_95717	0.00822888
scaffold2346_37265	0.00823118
scaffold121_302265	0.00823558
scaffold327_299255	0.00823825
scaffold59_325909	0.00824093
scaffold618_181706	0.00825577
scaffold3196_1369	0.00825674
scaffold2360_10192	0.00827196
scaffold896_79594	0.00828052
scaffold104_609116	0.00828222
scaffold78_481662	0.00828426
scaffold3249_7327	0.00830392
scaffold967_58278	0.00831618
scaffold570_51244	0.00832415
scaffold2943_9730	0.00832747
scaffold360_303606	0.00833068
scaffold757_124057	0.00833709
scaffold127_65971	0.00835066
scaffold2_695670	0.00835676
scaffold511_86865	0.00835984
scaffold675_199283	0.008368
scaffold357_254943	0.0083688
scaffold742_13276	0.00838623
scaffold117_450218	0.0083892
scaffold296_219463	0.00838977
scaffold687_1097	0.00840422
scaffold208_387644	0.00840728
scaffold38_411581	0.00841042
scaffold608_111903	0.00841076
scaffold2847_22408	0.00841412
scaffold479_316331	0.00842027
scaffold2706_6362	0.00842519
scaffold10_784905	0.00842712
scaffold849_11734	0.00843419
scaffold4750_2079	0.00843594
scaffold149_254584	0.0084467
scaffold5304_2811	0.00845524
scaffold1920_6643	0.00846324
scaffold1929_3521	0.00846523
scaffold1154_92504	0.00846632
scaffold890_144327	0.00846643
scaffold3462_13221	0.00847379
scaffold973_73355	0.00847496
scaffold2010_48530	0.00847813
scaffold60_450857	0.00848371
scaffold1393_83008	0.00849299
scaffold1168_99769	0.00849897
scaffold289_237380	0.00852006
scaffold615_114076	0.00852386
scaffold3647_6322	0.00852427
scaffold1557_37663	0.00852653
scaffold699_27247	0.00853163
scaffold312_74942	0.00853565
scaffold1018_153645	0.00853918
scaffold99_635941	0.00854502
scaffold3023_1940	0.00854609
scaffold530_67609	0.00855175
scaffold49_296821	0.00855785
scaffold83_598477	0.00856254
scaffold41_66339	0.00856786
scaffold623_137892	0.00857151
scaffold1469_25381	0.00857623
scaffold43_426583	0.00857673
scaffold6_1044488	0.00857673
scaffold368_49770	0.00857688
scaffold374_125044	0.00858608
scaffold814_31824	0.00859767
scaffold30_856579	0.00860139
scaffold156_291422	0.0086048
scaffold49_780751	0.00861578
scaffold224_75334	0.00861739
scaffold787_75835	0.00861888
scaffold21_641212	0.00861925
scaffold124_325347	0.00862027
scaffold1233_24318	0.00862555
scaffold3_66715	0.00863302
scaffold1535_2872	0.00863334
scaffold60_795425	0.00864224
scaffold77_161584	0.00864835
scaffold661_126798	0.00865207
scaffold1197_100042	0.00865398
scaffold7_1090817	0.0086578
scaffold1247_86214	0.00866971
scaffold221_281046	0.00868225
scaffold926_36265	0.00868613
scaffold77_416498	0.00869109
scaffold535_167204	0.0086936
scaffold1545_39452	0.00869415
scaffold68_98184	0.00869459
scaffold1122_32902	0.00870301
scaffold312_239708	0.00871384
scaffold4_77272	0.00873796
scaffold325_225935	0.00874051
scaffold80_677744	0.00874362
scaffold173_314596	0.00875528
scaffold2527_18467	0.00876373
scaffold1795_52360	0.00876901
scaffold86_176268	0.00877164
scaffold274_336370	0.00877369
scaffold554_242069	0.00877602
scaffold603_219245	0.008785
scaffold50_829462	0.0088007
scaffold164_334516	0.0088011
scaffold148_421734	0.00880396
scaffold681_241942	0.00880506
scaffold43_211771	0.00883257
scaffold213_260747	0.00883621
scaffold147_477124	0.00884214
scaffold238_360568	0.00884855
scaffold3428_12843	0.00885253
scaffold102_80557	0.00885506
scaffold29_857855	0.00886104
scaffold463_248912	0.00886615
scaffold196_330890	0.00887092
scaffold1318_6101	0.00887282
scaffold992_64624	0.00887298
scaffold1401_76904	0.0088845
scaffold131_376198	0.00889061
scaffold8_1134058	0.00889148
scaffold784_168269	0.00890343
scaffold312_102514	0.00890632
scaffold74_608444	0.00890941
scaffold2002_57389	0.00891441
scaffold96_142450	0.00891467
scaffold211_325636	0.00892487
scaffold73_460053	0.0089288
scaffold254_265736	0.00892896
scaffold1245_130707	0.00893369
scaffold1879_49592	0.008934
scaffold1259_44896	0.00893433
scaffold367_331272	0.00893443
scaffold124_518136	0.00894112
scaffold42_618419	0.00894114
scaffold940_20689	0.00895519
scaffold1378_77702	0.00896001
scaffold1254_69751	0.00896545
scaffold1158_99026	0.00896998
scaffold654_52511	0.00897054
scaffold1164_113168	0.00897114
scaffold357_289155	0.00897776
scaffold313_250156	0.00899856
scaffold584_37217	0.008999
scaffold1028_141862	0.00900036
scaffold112_424349	0.00901136
scaffold188_132538	0.0090122
scaffold598_55283	0.00901615
scaffold3_1581480	0.00901887
scaffold2755_27084	0.00902116
scaffold131_2538	0.00903388
scaffold59_355631	0.00903623
scaffold1333_115361	0.00903968
scaffold2339_15349	0.00904547
scaffold538_131070	0.00905156
scaffold1860_7145	0.00905202
scaffold86_41122	0.00907774
scaffold1095_118531	0.00907974
scaffold784_185784	0.0090819
scaffold17_170772	0.00910564
scaffold56_467238	0.00910763
scaffold89_660466	0.00910769
scaffold2063_31528	0.00911534
scaffold342_312199	0.00911854
scaffold1787_40578	0.00912119
scaffold436_308650	0.00912369
scaffold10_886165	0.00913912
scaffold274_197188	0.00914414
scaffold562_64725	0.00914628
scaffold758_95092	0.00915182
scaffold37_788185	0.00915202
scaffold72_687193	0.00915224
scaffold298_88203	0.00915689
scaffold1230_88482	0.00916078
scaffold36_601750	0.00918465
scaffold965_22034	0.00918686
scaffold7_1073731	0.00918862
scaffold407_82832	0.00919559
scaffold1423_15327	0.00919616
scaffold411_184601	0.00920965
scaffold572_131087	0.00921543
scaffold1740_61060	0.00922808
scaffold341_44200	0.0092335
scaffold233_55367	0.00924801
scaffold426_303344	0.0092534
scaffold425_336266	0.00925741
scaffold82_656488	0.00927087
scaffold1504_51005	0.00927342
scaffold18_939501	0.00927851
scaffold7_1479431	0.00928612
scaffold340_12763	0.0092903
scaffold331_375756	0.00930608
scaffold3121_11343	0.00931027
scaffold41_345701	0.00931151
scaffold1324_19443	0.00932241
scaffold236_105570	0.009323
scaffold1740_38459	0.00933066
scaffold274_369997	0.00935674
scaffold822_200059	0.00935836
scaffold784_45266	0.00938313
scaffold557_244996	0.00939591
scaffold323_9545	0.00940447
scaffold2140_42020	0.0094046
scaffold312_395239	0.00940638
scaffold487_249472	0.00940668
scaffold628_45908	0.00941238
scaffold48_227703	0.0094188
scaffold327_219932	0.00943456
scaffold440_161154	0.00945554
scaffold4370_4924	0.00945728
scaffold562_27130	0.0094673
scaffold118_564592	0.00946745
scaffold171_169282	0.00946764
scaffold1700_44014	0.00946987
scaffold136_238194	0.00948346
scaffold623_130250	0.0094871
scaffold251_412515	0.00948801
scaffold145_542005	0.0094903
scaffold373_211314	0.00949467
scaffold697_78878	0.00950462
scaffold1975_16747	0.00950648
scaffold878_47726	0.00951501
scaffold1510_86093	0.00952058
scaffold747_214554	0.00952101
scaffold1538_46559	0.00952483
scaffold628_193400	0.00952509
scaffold256_415094	0.0095274
scaffold641_238286	0.00952797
scaffold129_489507	0.00953226
scaffold1434_89932	0.00953453
scaffold3_581995	0.00954503
scaffold141_316281	0.0095467
scaffold1116_62992	0.00955147
scaffold980_114540	0.0095678
scaffold1086_142630	0.0095734
scaffold42_345633	0.00958795
scaffold24_344287	0.00958991
scaffold120_93075	0.00959224
scaffold69_308699	0.00959808
scaffold2434_33578	0.00959808
scaffold95_830	0.00959808
scaffold102_500198	0.00959808
scaffold363_229968	0.00959808
scaffold31_804961	0.00960018
scaffold5403_3203	0.00960521
scaffold554_62073	0.00960663
scaffold502_304365	0.00960727
scaffold83_461327	0.00960732
scaffold104_629299	0.00961404
scaffold2534_11068	0.00961686
scaffold33_826313	0.00962028
scaffold5_206702	0.00962355
scaffold755_66550	0.00963097
scaffold598_29994	0.00963563
scaffold263_407013	0.00965626
scaffold570_6419	0.00966405
scaffold12_312635	0.00966754
scaffold3_1561982	0.00967048
scaffold334_147571	0.00969435
scaffold320_338480	0.0097064
scaffold11_908500	0.00970937
scaffold15_72849	0.00971355
scaffold25_569701	0.00971495
scaffold2621_20479	0.00971542
scaffold12_1215580	0.00972015
scaffold269_317502	0.00973073
scaffold47_675104	0.00973293
scaffold1245_114806	0.00973388
scaffold1599_37469	0.0097371
scaffold73_115476	0.00974489
scaffold58_697204	0.00974805
scaffold598_37776	0.00975404
scaffold538_38265	0.00975733
scaffold1243_90191	0.00976222
scaffold1142_104931	0.00977214
scaffold294_222662	0.0097828
scaffold114_523818	0.00981274
scaffold1599_26352	0.00982509
scaffold403_5940	0.0098313
scaffold2155_38865	0.00983164
scaffold1418_101966	0.00983807
scaffold364_117363	0.00983948
scaffold1092_143441	0.0098432
scaffold219_17774	0.00984587
scaffold499_210859	0.0098521
scaffold349_339884	0.00986288
scaffold311_264856	0.00986433
scaffold294_217602	0.0098749
scaffold144_527613	0.0098768
scaffold4086_7951	0.00988014
scaffold159_533477	0.00988162
scaffold23_791307	0.009898
scaffold930_156983	0.0098981
scaffold581_138671	0.00990523
scaffold914_20541	0.00990829
scaffold1376_22979	0.00992161
scaffold1578_79011	0.0099265
scaffold539_5226	0.00993831
scaffold200_238394	0.00993903
scaffold209_258083	0.00994402
scaffold404_217786	0.00994925
scaffold1335_84404	0.00996397
scaffold1367_15208	0.00996537
scaffold65_330367	0.00997255
scaffold33_70484	0.00997414
scaffold1037_143324	0.00998183
scaffold741_64738	0.00998314
scaffold1429_90036	0.0099854
scaffold49_310537	0.00999112
scaffold124_206904	0.00999866
scaffold33_316228	0.0099995
scaffold138_448355	0.00999969
scaffold70_615550	0.0100131
scaffold1149_77485	0.0100152
scaffold2209_4719	0.0100208
scaffold457_115610	0.010031
scaffold16_941874	0.010034
scaffold932_137385	0.0100432
scaffold1759_74464	0.0100478
scaffold603_115660	0.0100539
scaffold62_54031	0.0100595
scaffold629_104520	0.0100751
scaffold697_199781	0.0100791
scaffold25_390637	0.0100866
scaffold1950_14814	0.0100985
scaffold1361_78494	0.010101
scaffold137_61620	0.0101071
scaffold1048_122551	0.0101132
scaffold831_183091	0.0101161
scaffold238_404553	0.0101318
scaffold1278_127815	0.0101457
scaffold1953_58662	0.0101556
scaffold379_18615	0.0101666
scaffold997_68365	0.0101718
scaffold197_8633	0.0101732
scaffold387_274787	0.0101775
scaffold484_261477	0.0101789
scaffold533_225236	0.0101847
scaffold19_526543	0.0101859
scaffold292_342775	0.0101918
scaffold446_74550	0.0101921
scaffold473_136304	0.0102076
scaffold3436_2625	0.0102107
scaffold400_2256	0.0102138
scaffold385_356031	0.0102186
scaffold294_58821	0.0102278
scaffold944_92677	0.0102322
scaffold485_80287	0.0102366
scaffold608_8207	0.010248
scaffold1126_79383	0.0102483
scaffold403_2761	0.0102594
scaffold586_180930	0.0102638
scaffold628_74541	0.0102697
scaffold72_161058	0.0102723
scaffold312_368088	0.0102738
scaffold214_285259	0.0102758
scaffold169_105508	0.0102837
scaffold224_339152	0.0102982
scaffold40_355686	0.0103012
scaffold240_304759	0.0103165
scaffold533_280008	0.0103223
scaffold31_263367	0.0103234
scaffold494_300652	0.0103292
scaffold39_335931	0.0103425
scaffold678_202888	0.0103427
scaffold83_4667	0.0103557
scaffold772_111491	0.0103563
scaffold594_54301	0.0103693
scaffold1546_3993	0.0103739
scaffold416_270450	0.0103777
scaffold2207_16592	0.010387
scaffold760_215890	0.0103871
scaffold494_265512	0.0103947
scaffold4053_6457	0.0104135
scaffold1064_15116	0.0104138
scaffold124_341021	0.0104159
scaffold612_100393	0.0104186
scaffold234_238253	0.0104206
scaffold1_911707	0.0104258
scaffold205_302903	0.0104285
scaffold1668_71813	0.0104298
scaffold1318_14700	0.01043
scaffold235_81135	0.0104318
scaffold948_12621	0.0104409
scaffold1069_14337	0.010442
scaffold682_6148	0.0104421
scaffold749_18157	0.0104422
scaffold560_136618	0.0104438
scaffold26_771245	0.0104514
scaffold275_269406	0.0104516
scaffold780_28661	0.010454
scaffold147_134406	0.0104584
scaffold7_1216566	0.0104609
scaffold82_196767	0.0104617
scaffold360_91496	0.010469
scaffold221_130181	0.0104693
scaffold40_161967	0.0104693
scaffold316_159469	0.0104764
scaffold1256_5766	0.0104802
scaffold1813_48394	0.0104826
scaffold33_726952	0.0104881
scaffold439_136416	0.0104943
scaffold4142_2336	0.0104966
scaffold5238_1996	0.0105002
scaffold90_105813	0.010501
scaffold1378_63050	0.0105072
scaffold369_357861	0.0105092
scaffold2559_33337	0.0105095
scaffold222_128934	0.0105102
scaffold499_304555	0.0105129
scaffold608_8207	0.0105136
scaffold2111_34491	0.0105149
scaffold112_552995	0.0105201
scaffold80_452033	0.010523
scaffold132_355106	0.0105263
scaffold89_331565	0.0105331
scaffold4258_2830	0.0105398
scaffold529_63527	0.0105453
scaffold1131_93544	0.0105504
scaffold443_222542	0.0105546
scaffold498_134257	0.0105564
scaffold617_87568	0.0105581
scaffold3842_5233	0.0105622
scaffold1083_26712	0.010565
scaffold16_856163	0.0105696
scaffold754_145183	0.0105697
scaffold168_566329	0.0105722
scaffold1081_19867	0.0105729
scaffold317_54919	0.0105761
scaffold1704_42116	0.0105789
scaffold12_960591	0.0106046
scaffold363_45517	0.0106088
scaffold533_238485	0.0106124
scaffold2556_31181	0.010618
scaffold45_133725	0.0106194
scaffold20_311913	0.010622
scaffold1700_45051	0.0106283
scaffold2949_1167	0.0106378
scaffold1828_73367	0.0106452
scaffold18_595060	0.0106465
scaffold15_392133	0.0106547
scaffold159_281338	0.0106571
scaffold46_462949	0.0106663
scaffold18_902847	0.0106725
scaffold563_205879	0.0106742
scaffold4_94301	0.0106798
scaffold972_159124	0.0106822
scaffold269_103234	0.0106878
scaffold35_550619	0.0107005
scaffold801_99541	0.0107055
scaffold44_461169	0.0107119
scaffold1567_99973	0.0107138
scaffold1243_21640	0.0107161
scaffold145_275724	0.0107169
scaffold798_106203	0.0107211
scaffold118_370158	0.0107476
scaffold38_796785	0.0107819
scaffold2600_32280	0.0107836
scaffold29_246628	0.010784
scaffold409_210381	0.0107882
scaffold421_164213	0.0107936
scaffold353_307814	0.0107944
scaffold1341_45460	0.0107953
scaffold114_455502	0.0107974
scaffold601_177588	0.0107999
scaffold895_29905	0.0108047
scaffold495_102019	0.010807
scaffold2471_12952	0.0108082
scaffold102_57042	0.0108098
scaffold556_205306	0.0108153
scaffold426_303137	0.0108216
scaffold669_203698	0.0108289
scaffold1585_77892	0.0108324
scaffold3495_10194	0.010835
scaffold23_899047	0.0108355
scaffold183_502211	0.0108367
scaffold155_447431	0.0108382
scaffold454_57279	0.0108395
scaffold73_304095	0.0108451
scaffold1219_129643	0.0108553
scaffold188_19980	0.0108624
scaffold19_438532	0.0108652
scaffold1337_2567	0.0108661
scaffold23_956520	0.0108695
scaffold1402_29407	0.01087
scaffold1491_52758	0.0108723
scaffold313_64059	0.0108799
scaffold45_482920	0.010891
scaffold19_286904	0.0108935
scaffold496_221345	0.0109085
scaffold817_92914	0.0109093
scaffold383_25615	0.0109123
scaffold38_181441	0.0109124
scaffold1530_75540	0.0109142
scaffold743_52625	0.0109165
scaffold288_225730	0.0109165
scaffold1324_36555	0.0109168
scaffold321_386033	0.0109174
scaffold815_94726	0.0109211
scaffold593_96357	0.010927
scaffold97_431108	0.0109398
scaffold940_52810	0.0109422
scaffold1776_52890	0.0109464
scaffold677_77108	0.0109476
scaffold5_165511	0.0109498
scaffold731_209366	0.0109639
scaffold63_112820	0.0109653
scaffold623_178589	0.010966
scaffold1250_61690	0.0109702
scaffold841_4072	0.0109846
scaffold229_87445	0.0109925
scaffold90_319981	0.0109956
scaffold19_152326	0.0110007
scaffold247_334032	0.0110014
scaffold555_79942	0.0110092
scaffold49_564577	0.0110203
scaffold669_139240	0.0110206
scaffold60_11338	0.0110224
scaffold35_727729	0.0110225
scaffold117_419323	0.011026
scaffold240_217802	0.0110402
scaffold1677_46875	0.0110627
scaffold1016_94756	0.0110681
scaffold129_576279	0.0110707
scaffold123_164483	0.0110781
scaffold461_48940	0.0110782
[truncated: 7,337 more rows]
