# Supplementary material for: Genome-wide association analysis of nutrient traits in the oyster Crassostrea gigas: genetic effect and interaction network
Source: BMC Genomics. 2019 Jul 31;20:625. doi: 10.1186/s12864-019-5971-z (PMC6670154; doi:10.1186/s12864-019-5971-z)
Supplement: Supplementary file 9 — Table S9 Link loci across different traits. (XLSX 33 kb) [file 12864_2019_5971_MOESM9_ESM.xlsx]

## Sheet: TableS6
Table S9: Link loci across different traits.
Trait 1_Loci	Trait 2_Loci	Loci1	Loci2	r2
Asp_scaffold1243	Arg_scaffold84	scaffold1243:24058-64742	scaffold84:265945-272151	0.000623656
Asp_scaffold340	Arg_scaffold84	scaffold340:1538-19998	scaffold84:265945-272151	0.00257143
Cys_scaffold1597	Arg_scaffold84	scaffold1597:34877-37607	scaffold84:265945-272151	0.000777778
Cys_scaffold208	Arg_scaffold84	scaffold208:4456-10159	scaffold84:265945-272151	0.00393333
Glu_scaffold340	Arg_scaffold84	scaffold340:8678-19527	scaffold84:265945-272151	0.000333333
glycogen_scaffold1243	Arg_scaffold84	scaffold1243:16015-67096	scaffold84:265945-272151	0.000877193
glycogen_scaffold1597	Arg_scaffold84	scaffold1597:34877-36675	scaffold84:265945-272151	0.00133333
glycogen_scaffold340	Arg_scaffold84	scaffold340:1538-19998	scaffold84:265945-272151	0.00277778
glycogen_scaffold389	Arg_scaffold84	scaffold389:87866-159458	scaffold84:265945-272151	0.002875
His_scaffold138	Arg_scaffold84	scaffold138:145001-468750	scaffold84:265945-272151	0
His_scaffold2548	Arg_scaffold84	scaffold2548:23631-24091	scaffold84:265945-272151	0.000583333
His_scaffold397	Arg_scaffold84	scaffold397:160278-172030	scaffold84:265945-272151	0.013
His_scaffold66	Arg_scaffold84	scaffold66:32008-32028	scaffold84:265945-272151	0.00177778
His_scaffold78	Arg_scaffold84	scaffold78:36218-44136	scaffold84:265945-272151	0.000238095
Leu_scaffold1070	Arg_scaffold84	scaffold1070:5046-5634	scaffold84:265945-272151	0.00133333
Met_scaffold142	Arg_scaffold84	scaffold142:242445-243557	scaffold84:265945-272151	0.001
Met_scaffold1496	Arg_scaffold84	scaffold1496:36278-36312	scaffold84:265945-272151	0.00633333
Met_scaffold1610	Arg_scaffold84	scaffold1610:47819-51456	scaffold84:265945-272151	0.0005
Met_scaffold206	Arg_scaffold84	scaffold206:183870-481521	scaffold84:265945-272151	0.000166667
Met_scaffold277	Arg_scaffold84	scaffold277:27836-28757	scaffold84:265945-272151	0.00133333
Met_scaffold3234	Arg_scaffold84	scaffold3234:5430-5720	scaffold84:265945-272151	0.00416667
Met_scaffold387	Arg_scaffold84	scaffold387:196162-328155	scaffold84:265945-272151	0.00266667
Met_scaffold44	Arg_scaffold84	scaffold44:179375-184172	scaffold84:265945-272151	0.00666667
Met_scaffold535	Arg_scaffold84	scaffold535:50589-63179	scaffold84:265945-272151	0.00691667
Met_scaffold618	Arg_scaffold84	scaffold618:134231-148283	scaffold84:265945-272151	0.00807143
protein_scaffold1243	Arg_scaffold84	scaffold1243:29885-51065	scaffold84:265945-272151	0.000333333
protein_scaffold340	Arg_scaffold84	scaffold340:1538-19527	scaffold84:265945-272151	0
Tau_scaffold460	Arg_scaffold84	scaffold460:114825-114843	scaffold84:265945-272151	0.00122222
Tau_scaffold801	Arg_scaffold84	scaffold801:70568-83164	scaffold84:265945-272151	0.000111111
Thr_scaffold340	Arg_scaffold84	scaffold340:1538-19527	scaffold84:265945-272151	0.005
Val_scaffold2208	Arg_scaffold84	scaffold2208:27296-30995	scaffold84:265945-272151	0.00333333
Asp_scaffold340	Asp_scaffold1243	scaffold340:1538-19998	scaffold1243:24058-64742	0.0408774
Cys_scaffold208	Asp_scaffold1243	scaffold208:4456-10159	scaffold1243:24058-64742	0.000593548
Glu_scaffold340	Asp_scaffold1243	scaffold340:8678-19527	scaffold1243:24058-64742	0.0196129
glycogen_scaffold1243	Asp_scaffold1243	scaffold1243:16015-67096	scaffold1243:24058-64742	0.797001
glycogen_scaffold340	Asp_scaffold1243	scaffold340:1538-19998	scaffold1243:24058-64742	0.0372366
His_scaffold2548	Asp_scaffold1243	scaffold2548:23631-24091	scaffold1243:24058-64742	0.0022541
Leu_scaffold1070	Asp_scaffold1243	scaffold1070:5046-5634	scaffold1243:24058-64742	0.0170645
Met_scaffold3234	Asp_scaffold1243	scaffold3234:5430-5720	scaffold1243:24058-64742	0.00295699
protein_scaffold340	Asp_scaffold1243	scaffold340:1538-19527	scaffold1243:24058-64742	0.0137097
Thr_scaffold340	Asp_scaffold1243	scaffold340:1538-19527	scaffold1243:24058-64742	0.0313226
Arg_scaffold84	Asp_scaffold426	scaffold84:265945-272151	scaffold426:290451-307883	0.00122619
Asp_scaffold1243	Asp_scaffold426	scaffold1243:24058-64742	scaffold426:290451-307883	0.0275323
Asp_scaffold340	Asp_scaffold426	scaffold340:1538-19998	scaffold426:290451-307883	0.291651
Cys_scaffold1597	Asp_scaffold426	scaffold1597:34877-37607	scaffold426:290451-307883	0.0549952
Cys_scaffold208	Asp_scaffold426	scaffold208:4456-10159	scaffold426:290451-307883	0.00614286
Glu_scaffold340	Asp_scaffold426	scaffold340:8678-19527	scaffold426:290451-307883	0.0772143
glycogen_scaffold1243	Asp_scaffold426	scaffold1243:16015-67096	scaffold426:290451-307883	0.0292143
glycogen_scaffold1597	Asp_scaffold426	scaffold1597:34877-36675	scaffold426:290451-307883	0.0557143
glycogen_scaffold340	Asp_scaffold426	scaffold340:1538-19998	scaffold426:290451-307883	0.178619
glycogen_scaffold389	Asp_scaffold426	scaffold389:87866-159458	scaffold426:290451-307883	0.0456027
His_scaffold138	Asp_scaffold426	scaffold138:145001-468750	scaffold426:290451-307883	0.00635714
His_scaffold2548	Asp_scaffold426	scaffold2548:23631-24091	scaffold426:290451-307883	0.00296429
His_scaffold397	Asp_scaffold426	scaffold397:160278-172030	scaffold426:290451-307883	0.000517857
His_scaffold66	Asp_scaffold426	scaffold66:32008-32028	scaffold426:290451-307883	0.00075
His_scaffold78	Asp_scaffold426	scaffold78:36218-44136	scaffold426:290451-307883	0.00728571
Leu_scaffold1070	Asp_scaffold426	scaffold1070:5046-5634	scaffold426:290451-307883	0.00231429
Met_scaffold142	Asp_scaffold426	scaffold142:242445-243557	scaffold426:290451-307883	0.00242857
Met_scaffold1496	Asp_scaffold426	scaffold1496:36278-36312	scaffold426:290451-307883	0.00909524
Met_scaffold1610	Asp_scaffold426	scaffold1610:47819-51456	scaffold426:290451-307883	0.00164881
Met_scaffold206	Asp_scaffold426	scaffold206:183870-481521	scaffold426:290451-307883	0.000714286
Met_scaffold277	Asp_scaffold426	scaffold277:27836-28757	scaffold426:290451-307883	0.00105952
Met_scaffold3234	Asp_scaffold426	scaffold3234:5430-5720	scaffold426:290451-307883	0.00107738
Met_scaffold387	Asp_scaffold426	scaffold387:196162-328155	scaffold426:290451-307883	0.000428571
Met_scaffold44	Asp_scaffold426	scaffold44:179375-184172	scaffold426:290451-307883	0.00197321
Met_scaffold535	Asp_scaffold426	scaffold535:50589-63179	scaffold426:290451-307883	0.00159226
Met_scaffold618	Asp_scaffold426	scaffold618:134231-148283	scaffold426:290451-307883	0.0016977
protein_scaffold1243	Asp_scaffold426	scaffold1243:29885-51065	scaffold426:290451-307883	0.0285714
protein_scaffold340	Asp_scaffold426	scaffold340:1538-19527	scaffold426:290451-307883	0.157393
Tau_scaffold460	Asp_scaffold426	scaffold460:114825-114843	scaffold426:290451-307883	0.0261071
Tau_scaffold801	Asp_scaffold426	scaffold801:70568-83164	scaffold426:290451-307883	0.0158155
Thr_scaffold340	Asp_scaffold426	scaffold340:1538-19527	scaffold426:290451-307883	0.221857
Val_scaffold2208	Asp_scaffold426	scaffold2208:27296-30995	scaffold426:290451-307883	0.00127381
Asp_scaffold1243	Cys_scaffold1597	scaffold1243:24058-64742	scaffold1597:34877-37607	0.0788737
Asp_scaffold340	Cys_scaffold1597	scaffold340:1538-19998	scaffold1597:34877-37607	0.0706838
Cys_scaffold208	Cys_scaffold1597	scaffold208:4456-10159	scaffold1597:34877-37607	0.0182533
Glu_scaffold340	Cys_scaffold1597	scaffold340:8678-19527	scaffold1597:34877-37607	0.0301333
glycogen_scaffold1243	Cys_scaffold1597	scaffold1243:16015-67096	scaffold1597:34877-37607	0.0805101
glycogen_scaffold340	Cys_scaffold1597	scaffold340:1538-19998	scaffold1597:34877-37607	0.0565556
His_scaffold2548	Cys_scaffold1597	scaffold2548:23631-24091	scaffold1597:34877-37607	0.0011
His_scaffold66	Cys_scaffold1597	scaffold66:32008-32028	scaffold1597:34877-37607	8.89e-05
Leu_scaffold1070	Cys_scaffold1597	scaffold1070:5046-5634	scaffold1597:34877-37607	0.02592
Met_scaffold277	Cys_scaffold1597	scaffold277:27836-28757	scaffold1597:34877-37607	0.000533333
Met_scaffold3234	Cys_scaffold1597	scaffold3234:5430-5720	scaffold1597:34877-37607	0.00725556
protein_scaffold340	Cys_scaffold1597	scaffold340:1538-19527	scaffold1597:34877-37607	0.0787333
Thr_scaffold340	Cys_scaffold1597	scaffold340:1538-19527	scaffold1597:34877-37607	0.0935333
Val_scaffold2208	Cys_scaffold1597	scaffold2208:27296-30995	scaffold1597:34877-37607	0.00922222
Asp_scaffold340	Cys_scaffold208	scaffold340:1538-19998	scaffold208:4456-10159	0.00477778
Asp_scaffold340	Glu_scaffold340	scaffold340:1538-19998	scaffold340:8678-19527	0.158471
Cys_scaffold208	Glu_scaffold340	scaffold208:4456-10159	scaffold340:8678-19527	0
glycogen_scaffold340	Glu_scaffold340	scaffold340:1538-19998	scaffold340:8678-19527	0.097
Leu_scaffold1070	Glu_scaffold340	scaffold1070:5046-5634	scaffold340:8678-19527	0.0302
Met_scaffold3234	Glu_scaffold340	scaffold3234:5430-5720	scaffold340:8678-19527	0.001
protein_scaffold340	Glu_scaffold340	scaffold340:1538-19527	scaffold340:8678-19527	0.124
Asp_scaffold340	glycogen_scaffold1243	scaffold340:1538-19998	scaffold1243:16015-67096	0.0416135
Cys_scaffold208	glycogen_scaffold1243	scaffold208:4456-10159	scaffold1243:16015-67096	0.0004
Glu_scaffold340	glycogen_scaffold1243	scaffold340:8678-19527	scaffold1243:16015-67096	0.0186842
glycogen_scaffold340	glycogen_scaffold1243	scaffold340:1538-19998	scaffold1243:16015-67096	0.0372143
Leu_scaffold1070	glycogen_scaffold1243	scaffold1070:5046-5634	scaffold1243:16015-67096	0.0179158
Met_scaffold3234	glycogen_scaffold1243	scaffold3234:5430-5720	scaffold1243:16015-67096	0.00522368
protein_scaffold340	glycogen_scaffold1243	scaffold340:1538-19527	scaffold1243:16015-67096	0.0127632
Asp_scaffold1243	glycogen_scaffold1597	scaffold1243:24058-64742	scaffold1597:34877-36675	0.0778043
Asp_scaffold340	glycogen_scaffold1597	scaffold340:1538-19998	scaffold1597:34877-36675	0.0760714
Cys_scaffold1597	glycogen_scaffold1597	scaffold1597:34877-37607	scaffold1597:34877-36675	0.98575
Cys_scaffold208	glycogen_scaffold1597	scaffold208:4456-10159	scaffold1597:34877-36675	0.0178
Glu_scaffold340	glycogen_scaffold1597	scaffold340:8678-19527	scaffold1597:34877-36675	0.0375
glycogen_scaffold1243	glycogen_scaffold1597	scaffold1243:16015-67096	scaffold1597:34877-36675	0.0797115
glycogen_scaffold340	glycogen_scaffold1597	scaffold340:1538-19998	scaffold1597:34877-36675	0.0611667
His_scaffold2548	glycogen_scaffold1597	scaffold2548:23631-24091	scaffold1597:34877-36675	0.0015
His_scaffold66	glycogen_scaffold1597	scaffold66:32008-32028	scaffold1597:34877-36675	0.000333333
Leu_scaffold1070	glycogen_scaffold1597	scaffold1070:5046-5634	scaffold1597:34877-36675	0.0243
Met_scaffold277	glycogen_scaffold1597	scaffold277:27836-28757	scaffold1597:34877-36675	0.000666667
Met_scaffold3234	glycogen_scaffold1597	scaffold3234:5430-5720	scaffold1597:34877-36675	0.0134167
protein_scaffold340	glycogen_scaffold1597	scaffold340:1538-19527	scaffold1597:34877-36675	0.084
Thr_scaffold340	glycogen_scaffold1597	scaffold340:1538-19527	scaffold1597:34877-36675	0.0985
Val_scaffold2208	glycogen_scaffold1597	scaffold2208:27296-30995	scaffold1597:34877-36675	0.00883333
Asp_scaffold340	glycogen_scaffold340	scaffold340:1538-19998	scaffold340:1538-19998	0.308895
Cys_scaffold208	glycogen_scaffold340	scaffold208:4456-10159	scaffold340:1538-19998	0.00533333
Leu_scaffold1070	glycogen_scaffold340	scaffold1070:5046-5634	scaffold340:1538-19998	0.0306
Met_scaffold3234	glycogen_scaffold340	scaffold3234:5430-5720	scaffold340:1538-19998	0.000611111
Asp_scaffold1243	glycogen_scaffold389	scaffold1243:24058-64742	scaffold389:87866-159458	0.0740726
Asp_scaffold340	glycogen_scaffold389	scaffold340:1538-19998	scaffold389:87866-159458	0.0305732
Cys_scaffold1597	glycogen_scaffold389	scaffold1597:34877-37607	scaffold389:87866-159458	0.0422875
Cys_scaffold208	glycogen_scaffold389	scaffold208:4456-10159	scaffold389:87866-159458	0.008475
Glu_scaffold340	glycogen_scaffold389	scaffold340:8678-19527	scaffold389:87866-159458	0.001
glycogen_scaffold1243	glycogen_scaffold389	scaffold1243:16015-67096	scaffold389:87866-159458	0.0712303
glycogen_scaffold1597	glycogen_scaffold389	scaffold1597:34877-36675	scaffold389:87866-159458	0.0479375
glycogen_scaffold340	glycogen_scaffold389	scaffold340:1538-19998	scaffold389:87866-159458	0.0189375
His_scaffold2548	glycogen_scaffold389	scaffold2548:23631-24091	scaffold389:87866-159458	0.003
His_scaffold66	glycogen_scaffold389	scaffold66:32008-32028	scaffold389:87866-159458	0.000458333
His_scaffold78	glycogen_scaffold389	scaffold78:36218-44136	scaffold389:87866-159458	0.0058125
Leu_scaffold1070	glycogen_scaffold389	scaffold1070:5046-5634	scaffold389:87866-159458	0.0066125
Met_scaffold1496	glycogen_scaffold389	scaffold1496:36278-36312	scaffold389:87866-159458	0.00708333
Met_scaffold1610	glycogen_scaffold389	scaffold1610:47819-51456	scaffold389:87866-159458	0.003125
Met_scaffold277	glycogen_scaffold389	scaffold277:27836-28757	scaffold389:87866-159458	0.000375
Met_scaffold3234	glycogen_scaffold389	scaffold3234:5430-5720	scaffold389:87866-159458	0.00371875
Met_scaffold535	glycogen_scaffold389	scaffold535:50589-63179	scaffold389:87866-159458	0.00141667
protein_scaffold1243	glycogen_scaffold389	scaffold1243:29885-51065	scaffold389:87866-159458	0.066375
protein_scaffold340	glycogen_scaffold389	scaffold340:1538-19527	scaffold389:87866-159458	0.00525
Tau_scaffold801	glycogen_scaffold389	scaffold801:70568-83164	scaffold389:87866-159458	0.0110417
Thr_scaffold340	glycogen_scaffold389	scaffold340:1538-19527	scaffold389:87866-159458	0.01725
Val_scaffold2208	glycogen_scaffold389	scaffold2208:27296-30995	scaffold389:87866-159458	0.00185417
Arg_scaffold84	glycogen_scaffold426	scaffold84:265945-272151	scaffold426:290451-307884	0.00247619
Asp_scaffold1243	glycogen_scaffold426	scaffold1243:24058-64742	scaffold426:290451-307884	0.0220369
Asp_scaffold340	glycogen_scaffold426	scaffold340:1538-19998	scaffold426:290451-307884	0.196865
Asp_scaffold426	glycogen_scaffold426	scaffold426:290451-307883	scaffold426:290451-307884	0.405298
Cys_scaffold1597	glycogen_scaffold426	scaffold1597:34877-37607	scaffold426:290451-307884	0.0504667
Cys_scaffold208	glycogen_scaffold426	scaffold208:4456-10159	scaffold426:290451-307884	0.0106857
Glu_scaffold340	glycogen_scaffold426	scaffold340:8678-19527	scaffold426:290451-307884	0.053
glycogen_scaffold1243	glycogen_scaffold426	scaffold1243:16015-67096	scaffold426:290451-307884	0.0225301
glycogen_scaffold1597	glycogen_scaffold426	scaffold1597:34877-36675	scaffold426:290451-307884	0.0531429
glycogen_scaffold340	glycogen_scaffold426	scaffold340:1538-19998	scaffold426:290451-307884	0.125762
glycogen_scaffold389	glycogen_scaffold426	scaffold389:87866-159458	scaffold426:290451-307884	0.0397768
His_scaffold138	glycogen_scaffold426	scaffold138:145001-468750	scaffold426:290451-307884	0.00871429
His_scaffold2548	glycogen_scaffold426	scaffold2548:23631-24091	scaffold426:290451-307884	0.00846429
His_scaffold397	glycogen_scaffold426	scaffold397:160278-172030	scaffold426:290451-307884	0.000535714
His_scaffold66	glycogen_scaffold426	scaffold66:32008-32028	scaffold426:290451-307884	0.00142857
His_scaffold78	glycogen_scaffold426	scaffold78:36218-44136	scaffold426:290451-307884	0.00532653
Leu_scaffold1070	glycogen_scaffold426	scaffold1070:5046-5634	scaffold426:290451-307884	0.00971429
Met_scaffold142	glycogen_scaffold426	scaffold142:242445-243557	scaffold426:290451-307884	0.00107143
Met_scaffold1496	glycogen_scaffold426	scaffold1496:36278-36312	scaffold426:290451-307884	0.00252381
Met_scaffold1610	glycogen_scaffold426	scaffold1610:47819-51456	scaffold426:290451-307884	0.00576191
Met_scaffold206	glycogen_scaffold426	scaffold206:183870-481521	scaffold426:290451-307884	0.00235714
Met_scaffold277	glycogen_scaffold426	scaffold277:27836-28757	scaffold426:290451-307884	0.00114286
Met_scaffold3234	glycogen_scaffold426	scaffold3234:5430-5720	scaffold426:290451-307884	0.00238095
Met_scaffold387	glycogen_scaffold426	scaffold387:196162-328155	scaffold426:290451-307884	0.00107143
Met_scaffold44	glycogen_scaffold426	scaffold44:179375-184172	scaffold426:290451-307884	0.00164286
Met_scaffold535	glycogen_scaffold426	scaffold535:50589-63179	scaffold426:290451-307884	0.00264286
Met_scaffold618	glycogen_scaffold426	scaffold618:134231-148283	scaffold426:290451-307884	0.00278061
protein_scaffold1243	glycogen_scaffold426	scaffold1243:29885-51065	scaffold426:290451-307884	0.0182857
protein_scaffold340	glycogen_scaffold426	scaffold340:1538-19527	scaffold426:290451-307884	0.101571
Tau_scaffold460	glycogen_scaffold426	scaffold460:114825-114843	scaffold426:290451-307884	0.024619
Tau_scaffold801	glycogen_scaffold426	scaffold801:70568-83164	scaffold426:290451-307884	0.0129524
Thr_scaffold340	glycogen_scaffold426	scaffold340:1538-19527	scaffold426:290451-307884	0.157143
Val_scaffold2208	glycogen_scaffold426	scaffold2208:27296-30995	scaffold426:290451-307884	0.000809524
Asp_scaffold1243	His_scaffold138	scaffold1243:24058-64742	scaffold138:145001-468750	0.0106613
Asp_scaffold340	His_scaffold138	scaffold340:1538-19998	scaffold138:145001-468750	0.0066
Cys_scaffold1597	His_scaffold138	scaffold1597:34877-37607	scaffold138:145001-468750	0.0097
Cys_scaffold208	His_scaffold138	scaffold208:4456-10159	scaffold138:145001-468750	0.00885
Glu_scaffold340	His_scaffold138	scaffold340:8678-19527	scaffold138:145001-468750	0.01125
glycogen_scaffold1243	His_scaffold138	scaffold1243:16015-67096	scaffold138:145001-468750	0.010125
glycogen_scaffold1597	His_scaffold138	scaffold1597:34877-36675	scaffold138:145001-468750	0.011
glycogen_scaffold340	His_scaffold138	scaffold340:1538-19998	scaffold138:145001-468750	0.00583333
glycogen_scaffold389	His_scaffold138	scaffold389:87866-159458	scaffold138:145001-468750	0.00279032
His_scaffold2548	His_scaffold138	scaffold2548:23631-24091	scaffold138:145001-468750	0.006625
His_scaffold66	His_scaffold138	scaffold66:32008-32028	scaffold138:145001-468750	0.0151667
His_scaffold78	His_scaffold138	scaffold78:36218-44136	scaffold138:145001-468750	0.0159643
Leu_scaffold1070	His_scaffold138	scaffold1070:5046-5634	scaffold138:145001-468750	0.0007
Met_scaffold1496	His_scaffold138	scaffold1496:36278-36312	scaffold138:145001-468750	0.00633333
Met_scaffold1610	His_scaffold138	scaffold1610:47819-51456	scaffold138:145001-468750	0.00733333
Met_scaffold277	His_scaffold138	scaffold277:27836-28757	scaffold138:145001-468750	0.00925
Met_scaffold3234	His_scaffold138	scaffold3234:5430-5720	scaffold138:145001-468750	0.00420833
Met_scaffold535	His_scaffold138	scaffold535:50589-63179	scaffold138:145001-468750	0.00679167
Met_scaffold618	His_scaffold138	scaffold618:134231-148283	scaffold138:145001-468750	0.006
protein_scaffold1243	His_scaffold138	scaffold1243:29885-51065	scaffold138:145001-468750	0.01525
protein_scaffold340	His_scaffold138	scaffold340:1538-19527	scaffold138:145001-468750	0.00125
Tau_scaffold460	His_scaffold138	scaffold460:114825-114843	scaffold138:145001-468750	0.01525
Tau_scaffold801	His_scaffold138	scaffold801:70568-83164	scaffold138:145001-468750	0.00425
Thr_scaffold340	His_scaffold138	scaffold340:1538-19527	scaffold138:145001-468750	0.0065
Val_scaffold2208	His_scaffold138	scaffold2208:27296-30995	scaffold138:145001-468750	0.00166667
Asp_scaffold340	His_scaffold2548	scaffold340:1538-19998	scaffold2548:23631-24091	0.00716429
Cys_scaffold208	His_scaffold2548	scaffold208:4456-10159	scaffold2548:23631-24091	0.00355
Glu_scaffold340	His_scaffold2548	scaffold340:8678-19527	scaffold2548:23631-24091	0.0015
glycogen_scaffold1243	His_scaffold2548	scaffold1243:16015-67096	scaffold2548:23631-24091	0.00208333
glycogen_scaffold340	His_scaffold2548	scaffold340:1538-19998	scaffold2548:23631-24091	0.00625
Leu_scaffold1070	His_scaffold2548	scaffold1070:5046-5634	scaffold2548:23631-24091	0.06235
Met_scaffold3234	His_scaffold2548	scaffold3234:5430-5720	scaffold2548:23631-24091	0.00170833
protein_scaffold340	His_scaffold2548	scaffold340:1538-19527	scaffold2548:23631-24091	0.00325
Thr_scaffold340	His_scaffold2548	scaffold340:1538-19527	scaffold2548:23631-24091	0.01
Asp_scaffold1243	His_scaffold397	scaffold1243:24058-64742	scaffold397:160278-172030	0.00333871
Asp_scaffold340	His_scaffold397	scaffold340:1538-19998	scaffold397:160278-172030	0.00132857
Cys_scaffold1597	His_scaffold397	scaffold1597:34877-37607	scaffold397:160278-172030	0.00193333
Cys_scaffold208	His_scaffold397	scaffold208:4456-10159	scaffold397:160278-172030	0.00075
Glu_scaffold340	His_scaffold397	scaffold340:8678-19527	scaffold397:160278-172030	0.00225
glycogen_scaffold1243	His_scaffold397	scaffold1243:16015-67096	scaffold397:160278-172030	0.00348026
glycogen_scaffold1597	His_scaffold397	scaffold1597:34877-36675	scaffold397:160278-172030	0.001375
glycogen_scaffold340	His_scaffold397	scaffold340:1538-19998	scaffold397:160278-172030	0.00225
glycogen_scaffold389	His_scaffold397	scaffold389:87866-159458	scaffold397:160278-172030	0.00040625
His_scaffold138	His_scaffold397	scaffold138:145001-468750	scaffold397:160278-172030	0.00075
His_scaffold2548	His_scaffold397	scaffold2548:23631-24091	scaffold397:160278-172030	0.003375
His_scaffold66	His_scaffold397	scaffold66:32008-32028	scaffold397:160278-172030	0.00741667
His_scaffold78	His_scaffold397	scaffold78:36218-44136	scaffold397:160278-172030	0.000535714
Leu_scaffold1070	His_scaffold397	scaffold1070:5046-5634	scaffold397:160278-172030	0.00155
Met_scaffold1496	His_scaffold397	scaffold1496:36278-36312	scaffold397:160278-172030	0.000666667
Met_scaffold1610	His_scaffold397	scaffold1610:47819-51456	scaffold397:160278-172030	0.00516667
Met_scaffold277	His_scaffold397	scaffold277:27836-28757	scaffold397:160278-172030	0.00241667
Met_scaffold3234	His_scaffold397	scaffold3234:5430-5720	scaffold397:160278-172030	0.00308333
Met_scaffold535	His_scaffold397	scaffold535:50589-63179	scaffold397:160278-172030	0.00395833
Met_scaffold618	His_scaffold397	scaffold618:134231-148283	scaffold397:160278-172030	0.000901786
protein_scaffold1243	His_scaffold397	scaffold1243:29885-51065	scaffold397:160278-172030	0.00275
protein_scaffold340	His_scaffold397	scaffold340:1538-19527	scaffold397:160278-172030	0.001625
Tau_scaffold460	His_scaffold397	scaffold460:114825-114843	scaffold397:160278-172030	0.0055
Tau_scaffold801	His_scaffold397	scaffold801:70568-83164	scaffold397:160278-172030	0.000583333
Thr_scaffold340	His_scaffold397	scaffold340:1538-19527	scaffold397:160278-172030	0.0005
Val_scaffold2208	His_scaffold397	scaffold2208:27296-30995	scaffold397:160278-172030	0.00833333
Asp_scaffold1243	His_scaffold66	scaffold1243:24058-64742	scaffold66:32008-32028	0.000492754
Asp_scaffold340	His_scaffold66	scaffold340:1538-19998	scaffold66:32008-32028	0.000866667
Cys_scaffold208	His_scaffold66	scaffold208:4456-10159	scaffold66:32008-32028	0
Glu_scaffold340	His_scaffold66	scaffold340:8678-19527	scaffold66:32008-32028	0.00133333
glycogen_scaffold1243	His_scaffold66	scaffold1243:16015-67096	scaffold66:32008-32028	0.00107692
glycogen_scaffold340	His_scaffold66	scaffold340:1538-19998	scaffold66:32008-32028	0.000777778
His_scaffold2548	His_scaffold66	scaffold2548:23631-24091	scaffold66:32008-32028	0.007
Leu_scaffold1070	His_scaffold66	scaffold1070:5046-5634	scaffold66:32008-32028	0
Met_scaffold277	His_scaffold66	scaffold277:27836-28757	scaffold66:32008-32028	0.00122222
Met_scaffold3234	His_scaffold66	scaffold3234:5430-5720	scaffold66:32008-32028	0.0202778
protein_scaffold340	His_scaffold66	scaffold340:1538-19527	scaffold66:32008-32028	0
Thr_scaffold340	His_scaffold66	scaffold340:1538-19527	scaffold66:32008-32028	0.00333333
Val_scaffold2208	His_scaffold66	scaffold2208:27296-30995	scaffold66:32008-32028	0
Asp_scaffold1243	His_scaffold78	scaffold1243:24058-64742	scaffold78:36218-44136	0.00286911
Asp_scaffold340	His_scaffold78	scaffold340:1538-19998	scaffold78:36218-44136	0.00673061
Cys_scaffold1597	His_scaffold78	scaffold1597:34877-37607	scaffold78:36218-44136	0.00421277
Cys_scaffold208	His_scaffold78	scaffold208:4456-10159	scaffold78:36218-44136	0.000828571
Glu_scaffold340	His_scaffold78	scaffold340:8678-19527	scaffold78:36218-44136	0.00457143
glycogen_scaffold1243	His_scaffold78	scaffold1243:16015-67096	scaffold78:36218-44136	0.00481383
glycogen_scaffold1597	His_scaffold78	scaffold1597:34877-36675	scaffold78:36218-44136	0.00328571
glycogen_scaffold340	His_scaffold78	scaffold340:1538-19998	scaffold78:36218-44136	0.0111905
His_scaffold2548	His_scaffold78	scaffold2548:23631-24091	scaffold78:36218-44136	0.00328571
His_scaffold66	His_scaffold78	scaffold66:32008-32028	scaffold78:36218-44136	0.012381
Leu_scaffold1070	His_scaffold78	scaffold1070:5046-5634	scaffold78:36218-44136	0.00268571
Met_scaffold277	His_scaffold78	scaffold277:27836-28757	scaffold78:36218-44136	0.00604762
Met_scaffold3234	His_scaffold78	scaffold3234:5430-5720	scaffold78:36218-44136	0.00109524
protein_scaffold340	His_scaffold78	scaffold340:1538-19527	scaffold78:36218-44136	0.00521429
Thr_scaffold340	His_scaffold78	scaffold340:1538-19527	scaffold78:36218-44136	0.012
Val_scaffold2208	His_scaffold78	scaffold2208:27296-30995	scaffold78:36218-44136	0.001
Arg_scaffold84	Ile_scaffold18	scaffold84:265945-272151	scaffold18:359259-360804	0.00866667
Asp_scaffold1243	Ile_scaffold18	scaffold1243:24058-64742	scaffold18:359259-360804	0.00295699
Asp_scaffold340	Ile_scaffold18	scaffold340:1538-19998	scaffold18:359259-360804	0.00325714
Asp_scaffold426	Ile_scaffold18	scaffold426:290451-307883	scaffold18:359259-360804	0.00255952
Cys_scaffold1597	Ile_scaffold18	scaffold1597:34877-37607	scaffold18:359259-360804	0.00188889
Cys_scaffold208	Ile_scaffold18	scaffold208:4456-10159	scaffold18:359259-360804	0.000933333
Glu_scaffold340	Ile_scaffold18	scaffold340:8678-19527	scaffold18:359259-360804	0.006
glycogen_scaffold1243	Ile_scaffold18	scaffold1243:16015-67096	scaffold18:359259-360804	0.00395614
glycogen_scaffold1597	Ile_scaffold18	scaffold1597:34877-36675	scaffold18:359259-360804	0.00166667
glycogen_scaffold340	Ile_scaffold18	scaffold340:1538-19998	scaffold18:359259-360804	0.00277778
glycogen_scaffold389	Ile_scaffold18	scaffold389:87866-159458	scaffold18:359259-360804	0.00452083
glycogen_scaffold426	Ile_scaffold18	scaffold426:290451-307883	scaffold18:359259-360804	0.00161905
His_scaffold138	Ile_scaffold18	scaffold138:145001-468750	scaffold18:359259-360804	0
His_scaffold2548	Ile_scaffold18	scaffold2548:23631-24091	scaffold18:359259-360804	0.00358333
His_scaffold397	Ile_scaffold18	scaffold397:160278-172030	scaffold18:359259-360804	0.00725
His_scaffold66	Ile_scaffold18	scaffold66:32008-32028	scaffold18:359259-360804	0.00344444
His_scaffold78	Ile_scaffold18	scaffold78:36218-44136	scaffold18:359259-360804	0.000809524
Leu_scaffold1070	Ile_scaffold18	scaffold1070:5046-5634	scaffold18:359259-360804	0.00233333
Leu_scaffold426	Ile_scaffold18	scaffold426:290451-307883	scaffold18:359259-360804	0.00255556
Met_scaffold142	Ile_scaffold18	scaffold142:242445-243557	scaffold18:359259-360804	0.002
Met_scaffold1496	Ile_scaffold18	scaffold1496:36278-36312	scaffold18:359259-360804	0.000666667
Met_scaffold1610	Ile_scaffold18	scaffold1610:47819-51456	scaffold18:359259-360804	0.00211111
Met_scaffold206	Ile_scaffold18	scaffold206:183870-481521	scaffold18:359259-360804	0.0005
Met_scaffold277	Ile_scaffold18	scaffold277:27836-28757	scaffold18:359259-360804	0.000666667
Met_scaffold3234	Ile_scaffold18	scaffold3234:5430-5720	scaffold18:359259-360804	0.000611111
Met_scaffold387	Ile_scaffold18	scaffold387:196162-328155	scaffold18:359259-360804	0.00233333
Met_scaffold44	Ile_scaffold18	scaffold44:179375-184172	scaffold18:359259-360804	0.00333333
Met_scaffold535	Ile_scaffold18	scaffold535:50589-63179	scaffold18:359259-360804	0.0025
Met_scaffold618	Ile_scaffold18	scaffold618:134231-148283	scaffold18:359259-360804	0.00402381
protein_scaffold1243	Ile_scaffold18	scaffold1243:29885-51065	scaffold18:359259-360804	0.002
protein_scaffold340	Ile_scaffold18	scaffold340:1538-19527	scaffold18:359259-360804	0.000166667
Ser_scaffold426	Ile_scaffold18	scaffold426:291060-307883	scaffold18:359259-360804	0.001
Tau_scaffold460	Ile_scaffold18	scaffold460:114825-114843	scaffold18:359259-360804	0.000111111
Tau_scaffold801	Ile_scaffold18	scaffold801:70568-83164	scaffold18:359259-360804	0.00111111
Thr_scaffold340	Ile_scaffold18	scaffold340:1538-19527	scaffold18:359259-360804	0.001
Val_scaffold2208	Ile_scaffold18	scaffold2208:27296-30995	scaffold18:359259-360804	0.0106667
Asp_scaffold340	Leu_scaffold1070	scaffold340:1538-19998	scaffold1070:5046-5634	0.0360667
Cys_scaffold208	Leu_scaffold1070	scaffold208:4456-10159	scaffold1070:5046-5634	0.0086
Arg_scaffold84	Leu_scaffold426	scaffold84:265945-272151	scaffold426:290451-307883	0.00155556
Asp_scaffold1243	Leu_scaffold426	scaffold1243:24058-64742	scaffold426:290451-307883	0.0126237
Asp_scaffold340	Leu_scaffold426	scaffold340:1538-19998	scaffold426:290451-307883	0.200514
Asp_scaffold426	Leu_scaffold426	scaffold426:290451-307883	scaffold426:290451-307883	0.404857
Cys_scaffold1597	Leu_scaffold426	scaffold1597:34877-37607	scaffold426:290451-307883	0.0409556
Cys_scaffold208	Leu_scaffold426	scaffold208:4456-10159	scaffold426:290451-307883	0.00873333
Glu_scaffold340	Leu_scaffold426	scaffold340:8678-19527	scaffold426:290451-307883	0.0503333
glycogen_scaffold1243	Leu_scaffold426	scaffold1243:16015-67096	scaffold426:290451-307883	0.0141491
glycogen_scaffold1597	Leu_scaffold426	scaffold1597:34877-36675	scaffold426:290451-307883	0.041
glycogen_scaffold340	Leu_scaffold426	scaffold340:1538-19998	scaffold426:290451-307883	0.119889
glycogen_scaffold389	Leu_scaffold426	scaffold389:87866-159458	scaffold426:290451-307883	0.02575
glycogen_scaffold426	Leu_scaffold426	scaffold426:290451-307884	scaffold426:290451-307883	0.277111
His_scaffold138	Leu_scaffold426	scaffold138:145001-468750	scaffold426:290451-307883	0.00733333
His_scaffold2548	Leu_scaffold426	scaffold2548:23631-24091	scaffold426:290451-307883	0.00216667
His_scaffold397	Leu_scaffold426	scaffold397:160278-172030	scaffold426:290451-307883	0.000166667
His_scaffold66	Leu_scaffold426	scaffold66:32008-32028	scaffold426:290451-307883	0.000333333
His_scaffold78	Leu_scaffold426	scaffold78:36218-44136	scaffold426:290451-307883	0.00476191
Leu_scaffold1070	Leu_scaffold426	scaffold1070:5046-5634	scaffold426:290451-307883	0.0026
Met_scaffold142	Leu_scaffold426	scaffold142:242445-243557	scaffold426:290451-307883	0.0015
Met_scaffold1496	Leu_scaffold426	scaffold1496:36278-36312	scaffold426:290451-307883	0.00133333
Met_scaffold1610	Leu_scaffold426	scaffold1610:47819-51456	scaffold426:290451-307883	0.00111111
Met_scaffold206	Leu_scaffold426	scaffold206:183870-481521	scaffold426:290451-307883	0
Met_scaffold277	Leu_scaffold426	scaffold277:27836-28757	scaffold426:290451-307883	0.000555556
Met_scaffold3234	Leu_scaffold426	scaffold3234:5430-5720	scaffold426:290451-307883	0.000666667
Met_scaffold387	Leu_scaffold426	scaffold387:196162-328155	scaffold426:290451-307883	0.000333333
Met_scaffold44	Leu_scaffold426	scaffold44:179375-184172	scaffold426:290451-307883	0.00341667
Met_scaffold535	Leu_scaffold426	scaffold535:50589-63179	scaffold426:290451-307883	0.000638889
Met_scaffold618	Leu_scaffold426	scaffold618:134231-148283	scaffold426:290451-307883	0.00122619
protein_scaffold1243	Leu_scaffold426	scaffold1243:29885-51065	scaffold426:290451-307883	0.013
protein_scaffold340	Leu_scaffold426	scaffold340:1538-19527	scaffold426:290451-307883	0.127
Tau_scaffold460	Leu_scaffold426	scaffold460:114825-114843	scaffold426:290451-307883	0.0333333
Tau_scaffold801	Leu_scaffold426	scaffold801:70568-83164	scaffold426:290451-307883	0.0138889
Thr_scaffold340	Leu_scaffold426	scaffold340:1538-19527	scaffold426:290451-307883	0.139
Val_scaffold2208	Leu_scaffold426	scaffold2208:27296-30995	scaffold426:290451-307883	0.00188889
Asp_scaffold1243	Met_scaffold142	scaffold1243:24058-64742	scaffold142:242445-243557	0.000266129
Asp_scaffold340	Met_scaffold142	scaffold340:1538-19998	scaffold142:242445-243557	0.00259286
Cys_scaffold1597	Met_scaffold142	scaffold1597:34877-37607	scaffold142:242445-243557	0.000666667
Cys_scaffold208	Met_scaffold142	scaffold208:4456-10159	scaffold142:242445-243557	0.003
Glu_scaffold340	Met_scaffold142	scaffold340:8678-19527	scaffold142:242445-243557	0.0045
glycogen_scaffold1243	Met_scaffold142	scaffold1243:16015-67096	scaffold142:242445-243557	0.000986842
glycogen_scaffold1597	Met_scaffold142	scaffold1597:34877-36675	scaffold142:242445-243557	0.00075
glycogen_scaffold340	Met_scaffold142	scaffold340:1538-19998	scaffold142:242445-243557	0.00316667
glycogen_scaffold389	Met_scaffold142	scaffold389:87866-159458	scaffold142:242445-243557	0.0034375
His_scaffold138	Met_scaffold142	scaffold138:145001-468750	scaffold142:242445-243557	0.004
His_scaffold2548	Met_scaffold142	scaffold2548:23631-24091	scaffold142:242445-243557	0.000625
His_scaffold397	Met_scaffold142	scaffold397:160278-172030	scaffold142:242445-243557	0
His_scaffold66	Met_scaffold142	scaffold66:32008-32028	scaffold142:242445-243557	0.0005
His_scaffold78	Met_scaffold142	scaffold78:36218-44136	scaffold142:242445-243557	0.00278571
Leu_scaffold1070	Met_scaffold142	scaffold1070:5046-5634	scaffold142:242445-243557	0.0023
Met_scaffold1496	Met_scaffold142	scaffold1496:36278-36312	scaffold142:242445-243557	0.0148333
Met_scaffold1610	Met_scaffold142	scaffold1610:47819-51456	scaffold142:242445-243557	0.0813333
Met_scaffold206	Met_scaffold142	scaffold206:183870-481521	scaffold142:242445-243557	0
Met_scaffold277	Met_scaffold142	scaffold277:27836-28757	scaffold142:242445-243557	0
Met_scaffold3234	Met_scaffold142	scaffold3234:5430-5720	scaffold142:242445-243557	0.0204167
Met_scaffold387	Met_scaffold142	scaffold387:196162-328155	scaffold142:242445-243557	0.01175
Met_scaffold44	Met_scaffold142	scaffold44:179375-184172	scaffold142:242445-243557	0.00275
Met_scaffold535	Met_scaffold142	scaffold535:50589-63179	scaffold142:242445-243557	0.00883333
Met_scaffold618	Met_scaffold142	scaffold618:134231-148283	scaffold142:242445-243557	0.106911
protein_scaffold1243	Met_scaffold142	scaffold1243:29885-51065	scaffold142:242445-243557	0
protein_scaffold340	Met_scaffold142	scaffold340:1538-19527	scaffold142:242445-243557	0
Tau_scaffold460	Met_scaffold142	scaffold460:114825-114843	scaffold142:242445-243557	0.00166667
Tau_scaffold801	Met_scaffold142	scaffold801:70568-83164	scaffold142:242445-243557	0.000666667
Thr_scaffold340	Met_scaffold142	scaffold340:1538-19527	scaffold142:242445-243557	0.002
Val_scaffold2208	Met_scaffold142	scaffold2208:27296-30995	scaffold142:242445-243557	0
Asp_scaffold1243	Met_scaffold1496	scaffold1243:24058-64742	scaffold1496:36278-36312	0.00273333
Asp_scaffold340	Met_scaffold1496	scaffold340:1538-19998	scaffold1496:36278-36312	0.00611429
Cys_scaffold1597	Met_scaffold1496	scaffold1597:34877-37607	scaffold1496:36278-36312	0.00325
Cys_scaffold208	Met_scaffold1496	scaffold208:4456-10159	scaffold1496:36278-36312	0.0002
Glu_scaffold340	Met_scaffold1496	scaffold340:8678-19527	scaffold1496:36278-36312	0.00166667
glycogen_scaffold1243	Met_scaffold1496	scaffold1243:16015-67096	scaffold1496:36278-36312	0.00262821
glycogen_scaffold1597	Met_scaffold1496	scaffold1597:34877-36675	scaffold1496:36278-36312	0.00316667
glycogen_scaffold340	Met_scaffold1496	scaffold340:1538-19998	scaffold1496:36278-36312	0.00833333
His_scaffold2548	Met_scaffold1496	scaffold2548:23631-24091	scaffold1496:36278-36312	0.00216667
His_scaffold66	Met_scaffold1496	scaffold66:32008-32028	scaffold1496:36278-36312	0.000777778
His_scaffold78	Met_scaffold1496	scaffold78:36218-44136	scaffold1496:36278-36312	0.002
Leu_scaffold1070	Met_scaffold1496	scaffold1070:5046-5634	scaffold1496:36278-36312	0.00213333
Met_scaffold277	Met_scaffold1496	scaffold277:27836-28757	scaffold1496:36278-36312	0.0104444
Met_scaffold3234	Met_scaffold1496	scaffold3234:5430-5720	scaffold1496:36278-36312	0.00916667
protein_scaffold340	Met_scaffold1496	scaffold340:1538-19527	scaffold1496:36278-36312	0.000166667
Thr_scaffold340	Met_scaffold1496	scaffold340:1538-19527	scaffold1496:36278-36312	0.0136667
Val_scaffold2208	Met_scaffold1496	scaffold2208:27296-30995	scaffold1496:36278-36312	0.00777778
Asp_scaffold1243	Met_scaffold1610	scaffold1243:24058-64742	scaffold1610:47819-51456	0.00152381
Asp_scaffold340	Met_scaffold1610	scaffold340:1538-19998	scaffold1610:47819-51456	0.0158333
Cys_scaffold1597	Met_scaffold1610	scaffold1597:34877-37607	scaffold1610:47819-51456	0.0146222
Cys_scaffold208	Met_scaffold1610	scaffold208:4456-10159	scaffold1610:47819-51456	0.00266667
Glu_scaffold340	Met_scaffold1610	scaffold340:8678-19527	scaffold1610:47819-51456	0.0128333
glycogen_scaffold1243	Met_scaffold1610	scaffold1243:16015-67096	scaffold1610:47819-51456	0.00337278
glycogen_scaffold1597	Met_scaffold1610	scaffold1597:34877-36675	scaffold1610:47819-51456	0.0135
glycogen_scaffold340	Met_scaffold1610	scaffold340:1538-19998	scaffold1610:47819-51456	0.00983333
His_scaffold2548	Met_scaffold1610	scaffold2548:23631-24091	scaffold1610:47819-51456	0.0507083
His_scaffold66	Met_scaffold1610	scaffold66:32008-32028	scaffold1610:47819-51456	0.00294444
His_scaffold78	Met_scaffold1610	scaffold78:36218-44136	scaffold1610:47819-51456	0.00235714
Leu_scaffold1070	Met_scaffold1610	scaffold1070:5046-5634	scaffold1610:47819-51456	0.1072
Met_scaffold1496	Met_scaffold1610	scaffold1496:36278-36312	scaffold1610:47819-51456	0.00505556
Met_scaffold277	Met_scaffold1610	scaffold277:27836-28757	scaffold1610:47819-51456	0.00927778
Met_scaffold3234	Met_scaffold1610	scaffold3234:5430-5720	scaffold1610:47819-51456	0.00705556
protein_scaffold340	Met_scaffold1610	scaffold340:1538-19527	scaffold1610:47819-51456	0.00683333
Thr_scaffold340	Met_scaffold1610	scaffold340:1538-19527	scaffold1610:47819-51456	0.0288333
Val_scaffold2208	Met_scaffold1610	scaffold2208:27296-30995	scaffold1610:47819-51456	0.00694444
Asp_scaffold1243	Met_scaffold206	scaffold1243:24058-64742	scaffold206:183870-481521	0.000634409
Asp_scaffold340	Met_scaffold206	scaffold340:1538-19998	scaffold206:183870-481521	0.00235238
Cys_scaffold1597	Met_scaffold206	scaffold1597:34877-37607	scaffold206:183870-481521	0.00224444
Cys_scaffold208	Met_scaffold206	scaffold208:4456-10159	scaffold206:183870-481521	0.000933333
Glu_scaffold340	Met_scaffold206	scaffold340:8678-19527	scaffold206:183870-481521	0.00366667
glycogen_scaffold1243	Met_scaffold206	scaffold1243:16015-67096	scaffold206:183870-481521	0.000631579
glycogen_scaffold1597	Met_scaffold206	scaffold1597:34877-36675	scaffold206:183870-481521	0.003
glycogen_scaffold340	Met_scaffold206	scaffold340:1538-19998	scaffold206:183870-481521	0.000888889
glycogen_scaffold389	Met_scaffold206	scaffold389:87866-159458	scaffold206:183870-481521	0.002125
His_scaffold138	Met_scaffold206	scaffold138:145001-468750	scaffold206:183870-481521	0.0045
His_scaffold2548	Met_scaffold206	scaffold2548:23631-24091	scaffold206:183870-481521	0.013
His_scaffold397	Met_scaffold206	scaffold397:160278-172030	scaffold206:183870-481521	0.00433333
His_scaffold66	Met_scaffold206	scaffold66:32008-32028	scaffold206:183870-481521	0.00122222
His_scaffold78	Met_scaffold206	scaffold78:36218-44136	scaffold206:183870-481521	0.00157143
Leu_scaffold1070	Met_scaffold206	scaffold1070:5046-5634	scaffold206:183870-481521	0.0126
Met_scaffold1496	Met_scaffold206	scaffold1496:36278-36312	scaffold206:183870-481521	0.00488889
Met_scaffold1610	Met_scaffold206	scaffold1610:47819-51456	scaffold206:183870-481521	0.00422222
Met_scaffold277	Met_scaffold206	scaffold277:27836-28757	scaffold206:183870-481521	0.00466667
Met_scaffold3234	Met_scaffold206	scaffold3234:5430-5720	scaffold206:183870-481521	0.00988889
Met_scaffold44	Met_scaffold206	scaffold44:179375-184172	scaffold206:183870-481521	0.004625
Met_scaffold535	Met_scaffold206	scaffold535:50589-63179	scaffold206:183870-481521	0.0135833
Met_scaffold618	Met_scaffold206	scaffold618:134231-148283	scaffold206:183870-481521	0.00403571
protein_scaffold1243	Met_scaffold206	scaffold1243:29885-51065	scaffold206:183870-481521	0.00233333
protein_scaffold340	Met_scaffold206	scaffold340:1538-19527	scaffold206:183870-481521	0
Tau_scaffold460	Met_scaffold206	scaffold460:114825-114843	scaffold206:183870-481521	0.00377778
Tau_scaffold801	Met_scaffold206	scaffold801:70568-83164	scaffold206:183870-481521	0.000388889
Thr_scaffold340	Met_scaffold206	scaffold340:1538-19527	scaffold206:183870-481521	0.00133333
Val_scaffold2208	Met_scaffold206	scaffold2208:27296-30995	scaffold206:183870-481521	0.00466667
Asp_scaffold1243	Met_scaffold277	scaffold1243:24058-64742	scaffold277:27836-28757	0.000333333
Asp_scaffold340	Met_scaffold277	scaffold340:1538-19998	scaffold277:27836-28757	0.000742857
Cys_scaffold208	Met_scaffold277	scaffold208:4456-10159	scaffold277:27836-28757	0.00266667
Glu_scaffold340	Met_scaffold277	scaffold340:8678-19527	scaffold277:27836-28757	0.00266667
glycogen_scaffold1243	Met_scaffold277	scaffold1243:16015-67096	scaffold277:27836-28757	0.000711864
glycogen_scaffold340	Met_scaffold277	scaffold340:1538-19998	scaffold277:27836-28757	0.00266667
His_scaffold2548	Met_scaffold277	scaffold2548:23631-24091	scaffold277:27836-28757	0.0015
Leu_scaffold1070	Met_scaffold277	scaffold1070:5046-5634	scaffold277:27836-28757	0.00286667
Met_scaffold3234	Met_scaffold277	scaffold3234:5430-5720	scaffold277:27836-28757	0.0157222
protein_scaffold340	Met_scaffold277	scaffold340:1538-19527	scaffold277:27836-28757	0.00233333
Thr_scaffold340	Met_scaffold277	scaffold340:1538-19527	scaffold277:27836-28757	0.000333333
Val_scaffold2208	Met_scaffold277	scaffold2208:27296-30995	scaffold277:27836-28757	0.00366667
Asp_scaffold340	Met_scaffold3234	scaffold340:1538-19998	scaffold3234:5430-5720	0.00111111
Cys_scaffold208	Met_scaffold3234	scaffold208:4456-10159	scaffold3234:5430-5720	0.00383333
Leu_scaffold1070	Met_scaffold3234	scaffold1070:5046-5634	scaffold3234:5430-5720	0.00853846
Asp_scaffold1243	Met_scaffold387	scaffold1243:24058-64742	scaffold387:196162-328155	0.00312903
Asp_scaffold340	Met_scaffold387	scaffold340:1538-19998	scaffold387:196162-328155	0.000619048
Cys_scaffold1597	Met_scaffold387	scaffold1597:34877-37607	scaffold387:196162-328155	0.000777778
Cys_scaffold208	Met_scaffold387	scaffold208:4456-10159	scaffold387:196162-328155	0.00186667
Glu_scaffold340	Met_scaffold387	scaffold340:8678-19527	scaffold387:196162-328155	0.000333333
glycogen_scaffold1243	Met_scaffold387	scaffold1243:16015-67096	scaffold387:196162-328155	0.00211403
glycogen_scaffold1597	Met_scaffold387	scaffold1597:34877-36675	scaffold387:196162-328155	0.0005
glycogen_scaffold340	Met_scaffold387	scaffold340:1538-19998	scaffold387:196162-328155	0.00233333
glycogen_scaffold389	Met_scaffold387	scaffold389:87866-159458	scaffold387:196162-328155	0.003375
His_scaffold138	Met_scaffold387	scaffold138:145001-468750	scaffold387:196162-328155	0.00333333
His_scaffold2548	Met_scaffold387	scaffold2548:23631-24091	scaffold387:196162-328155	0.00241667
His_scaffold397	Met_scaffold387	scaffold397:160278-172030	scaffold387:196162-328155	0.00441667
His_scaffold66	Met_scaffold387	scaffold66:32008-32028	scaffold387:196162-328155	0.000444444
His_scaffold78	Met_scaffold387	scaffold78:36218-44136	scaffold387:196162-328155	0.00352381
Leu_scaffold1070	Met_scaffold387	scaffold1070:5046-5634	scaffold387:196162-328155	0.0074
Met_scaffold1496	Met_scaffold387	scaffold1496:36278-36312	scaffold387:196162-328155	0.000888889
Met_scaffold1610	Met_scaffold387	scaffold1610:47819-51456	scaffold387:196162-328155	0.0194444
Met_scaffold206	Met_scaffold387	scaffold206:183870-481521	scaffold387:196162-328155	0.000666667
Met_scaffold277	Met_scaffold387	scaffold277:27836-28757	scaffold387:196162-328155	0.014
Met_scaffold3234	Met_scaffold387	scaffold3234:5430-5720	scaffold387:196162-328155	0.00227778
Met_scaffold44	Met_scaffold387	scaffold44:179375-184172	scaffold387:196162-328155	0.00616667
Met_scaffold535	Met_scaffold387	scaffold535:50589-63179	scaffold387:196162-328155	0.00252778
Met_scaffold618	Met_scaffold387	scaffold618:134231-148283	scaffold387:196162-328155	0.0110714
protein_scaffold1243	Met_scaffold387	scaffold1243:29885-51065	scaffold387:196162-328155	0.00266667
protein_scaffold340	Met_scaffold387	scaffold340:1538-19527	scaffold387:196162-328155	0
Tau_scaffold460	Met_scaffold387	scaffold460:114825-114843	scaffold387:196162-328155	0.00922222
Tau_scaffold801	Met_scaffold387	scaffold801:70568-83164	scaffold387:196162-328155	0.00577778
Thr_scaffold340	Met_scaffold387	scaffold340:1538-19527	scaffold387:196162-328155	0
Val_scaffold2208	Met_scaffold387	scaffold2208:27296-30995	scaffold387:196162-328155	0.002
Asp_scaffold1243	Met_scaffold44	scaffold1243:24058-64742	scaffold44:179375-184172	0.00083871
Asp_scaffold340	Met_scaffold44	scaffold340:1538-19998	scaffold44:179375-184172	0.00232857
Cys_scaffold1597	Met_scaffold44	scaffold1597:34877-37607	scaffold44:179375-184172	0.00523333
Cys_scaffold208	Met_scaffold44	scaffold208:4456-10159	scaffold44:179375-184172	0.0015
Glu_scaffold340	Met_scaffold44	scaffold340:8678-19527	scaffold44:179375-184172	0.001
glycogen_scaffold1243	Met_scaffold44	scaffold1243:16015-67096	scaffold44:179375-184172	0.000822368
glycogen_scaffold1597	Met_scaffold44	scaffold1597:34877-36675	scaffold44:179375-184172	0.0055
glycogen_scaffold340	Met_scaffold44	scaffold340:1538-19998	scaffold44:179375-184172	0.00516667
glycogen_scaffold389	Met_scaffold44	scaffold389:87866-159458	scaffold44:179375-184172	0.0061875
His_scaffold138	Met_scaffold44	scaffold138:145001-468750	scaffold44:179375-184172	0.001
His_scaffold2548	Met_scaffold44	scaffold2548:23631-24091	scaffold44:179375-184172	0.009125
His_scaffold397	Met_scaffold44	scaffold397:160278-172030	scaffold44:179375-184172	0.00325
His_scaffold66	Met_scaffold44	scaffold66:32008-32028	scaffold44:179375-184172	0.00283333
His_scaffold78	Met_scaffold44	scaffold78:36218-44136	scaffold44:179375-184172	0.000607143
Leu_scaffold1070	Met_scaffold44	scaffold1070:5046-5634	scaffold44:179375-184172	0.0088
Met_scaffold1496	Met_scaffold44	scaffold1496:36278-36312	scaffold44:179375-184172	0.0114167
Met_scaffold1610	Met_scaffold44	scaffold1610:47819-51456	scaffold44:179375-184172	0.0346667
Met_scaffold277	Met_scaffold44	scaffold277:27836-28757	scaffold44:179375-184172	0.0198333
Met_scaffold3234	Met_scaffold44	scaffold3234:5430-5720	scaffold44:179375-184172	0.00783333
Met_scaffold535	Met_scaffold44	scaffold535:50589-63179	scaffold44:179375-184172	0.0155417
Met_scaffold618	Met_scaffold44	scaffold618:134231-148283	scaffold44:179375-184172	0.00892857
protein_scaffold1243	Met_scaffold44	scaffold1243:29885-51065	scaffold44:179375-184172	0.001
protein_scaffold340	Met_scaffold44	scaffold340:1538-19527	scaffold44:179375-184172	0.0035
Tau_scaffold460	Met_scaffold44	scaffold460:114825-114843	scaffold44:179375-184172	0.0065
Tau_scaffold801	Met_scaffold44	scaffold801:70568-83164	scaffold44:179375-184172	0.000833333
Thr_scaffold340	Met_scaffold44	scaffold340:1538-19527	scaffold44:179375-184172	0.0005
Val_scaffold2208	Met_scaffold44	scaffold2208:27296-30995	scaffold44:179375-184172	0.00383333
Asp_scaffold1243	Met_scaffold535	scaffold1243:24058-64742	scaffold535:50589-63179	0.00515774
Asp_scaffold340	Met_scaffold535	scaffold340:1538-19998	scaffold535:50589-63179	0.0121238
Cys_scaffold1597	Met_scaffold535	scaffold1597:34877-37607	scaffold535:50589-63179	0.0104056
Cys_scaffold208	Met_scaffold535	scaffold208:4456-10159	scaffold535:50589-63179	0.00355
Glu_scaffold340	Met_scaffold535	scaffold340:8678-19527	scaffold535:50589-63179	0.00391667
glycogen_scaffold1243	Met_scaffold535	scaffold1243:16015-67096	scaffold535:50589-63179	0.00711615
glycogen_scaffold1597	Met_scaffold535	scaffold1597:34877-36675	scaffold535:50589-63179	0.0118333
glycogen_scaffold340	Met_scaffold535	scaffold340:1538-19998	scaffold535:50589-63179	0.0109167
His_scaffold2548	Met_scaffold535	scaffold2548:23631-24091	scaffold535:50589-63179	0.019625
His_scaffold66	Met_scaffold535	scaffold66:32008-32028	scaffold535:50589-63179	0.00863889
His_scaffold78	Met_scaffold535	scaffold78:36218-44136	scaffold535:50589-63179	0.000488095
Leu_scaffold1070	Met_scaffold535	scaffold1070:5046-5634	scaffold535:50589-63179	0.0487167
Met_scaffold1496	Met_scaffold535	scaffold1496:36278-36312	scaffold535:50589-63179	0.00925
Met_scaffold1610	Met_scaffold535	scaffold1610:47819-51456	scaffold535:50589-63179	0.0675965
Met_scaffold277	Met_scaffold535	scaffold277:27836-28757	scaffold535:50589-63179	0.00386111
Met_scaffold3234	Met_scaffold535	scaffold3234:5430-5720	scaffold535:50589-63179	0.0119167
protein_scaffold340	Met_scaffold535	scaffold340:1538-19527	scaffold535:50589-63179	0.00558333
Thr_scaffold340	Met_scaffold535	scaffold340:1538-19527	scaffold535:50589-63179	0.01675
Val_scaffold2208	Met_scaffold535	scaffold2208:27296-30995	scaffold535:50589-63179	0.00513889
Asp_scaffold1243	Met_scaffold618	scaffold1243:24058-64742	scaffold618:134231-148283	0.000535714
Asp_scaffold340	Met_scaffold618	scaffold340:1538-19998	scaffold618:134231-148283	0.00188878
Cys_scaffold1597	Met_scaffold618	scaffold1597:34877-37607	scaffold618:134231-148283	0.00451191
Cys_scaffold208	Met_scaffold618	scaffold208:4456-10159	scaffold618:134231-148283	0.000692857
Glu_scaffold340	Met_scaffold618	scaffold340:8678-19527	scaffold618:134231-148283	0.00753571
glycogen_scaffold1243	Met_scaffold618	scaffold1243:16015-67096	scaffold618:134231-148283	0.00117199
glycogen_scaffold1597	Met_scaffold618	scaffold1597:34877-36675	scaffold618:134231-148283	0.006125
glycogen_scaffold340	Met_scaffold618	scaffold340:1538-19998	scaffold618:134231-148283	0.000595238
glycogen_scaffold389	Met_scaffold618	scaffold389:87866-159458	scaffold618:134231-148283	0.00167939
His_scaffold2548	Met_scaffold618	scaffold2548:23631-24091	scaffold618:134231-148283	0.00513393
His_scaffold66	Met_scaffold618	scaffold66:32008-32028	scaffold618:134231-148283	0.00372619
His_scaffold78	Met_scaffold618	scaffold78:36218-44136	scaffold618:134231-148283	0.00147449
Leu_scaffold1070	Met_scaffold618	scaffold1070:5046-5634	scaffold618:134231-148283	0.00731429
Met_scaffold1496	Met_scaffold618	scaffold1496:36278-36312	scaffold618:134231-148283	0.00367857
Met_scaffold1610	Met_scaffold618	scaffold1610:47819-51456	scaffold618:134231-148283	0.164768
Met_scaffold277	Met_scaffold618	scaffold277:27836-28757	scaffold618:134231-148283	0.000464286
Met_scaffold3234	Met_scaffold618	scaffold3234:5430-5720	scaffold618:134231-148283	0.0402024
Met_scaffold535	Met_scaffold618	scaffold535:50589-63179	scaffold618:134231-148283	0.0334196
protein_scaffold1243	Met_scaffold618	scaffold1243:29885-51065	scaffold618:134231-148283	0.000392857
protein_scaffold340	Met_scaffold618	scaffold340:1538-19527	scaffold618:134231-148283	0.00498214
Tau_scaffold460	Met_scaffold618	scaffold460:114825-114843	scaffold618:134231-148283	0.000964286
Tau_scaffold801	Met_scaffold618	scaffold801:70568-83164	scaffold618:134231-148283	0.00176191
Thr_scaffold340	Met_scaffold618	scaffold340:1538-19527	scaffold618:134231-148283	0.00185714
Val_scaffold2208	Met_scaffold618	scaffold2208:27296-30995	scaffold618:134231-148283	0.00221429
Asp_scaffold1243	protein_scaffold1243	scaffold1243:24058-64742	scaffold1243:29885-51065	0.831679
Asp_scaffold340	protein_scaffold1243	scaffold340:1538-19998	scaffold1243:29885-51065	0.0392286
Cys_scaffold1597	protein_scaffold1243	scaffold1597:34877-37607	scaffold1243:29885-51065	0.0856667
Cys_scaffold208	protein_scaffold1243	scaffold208:4456-10159	scaffold1243:29885-51065	0
Glu_scaffold340	protein_scaffold1243	scaffold340:8678-19527	scaffold1243:29885-51065	0.015
glycogen_scaffold1243	protein_scaffold1243	scaffold1243:16015-67096	scaffold1243:29885-51065	0.745
glycogen_scaffold1597	protein_scaffold1243	scaffold1597:34877-36675	scaffold1243:29885-51065	0.0755
glycogen_scaffold340	protein_scaffold1243	scaffold340:1538-19998	scaffold1243:29885-51065	0.0353333
His_scaffold2548	protein_scaffold1243	scaffold2548:23631-24091	scaffold1243:29885-51065	0.00525
His_scaffold66	protein_scaffold1243	scaffold66:32008-32028	scaffold1243:29885-51065	0.000666667
His_scaffold78	protein_scaffold1243	scaffold78:36218-44136	scaffold1243:29885-51065	0.00257143
Leu_scaffold1070	protein_scaffold1243	scaffold1070:5046-5634	scaffold1243:29885-51065	0.0164
Met_scaffold1496	protein_scaffold1243	scaffold1496:36278-36312	scaffold1243:29885-51065	0.00233333
Met_scaffold1610	protein_scaffold1243	scaffold1610:47819-51456	scaffold1243:29885-51065	0.0016
Met_scaffold277	protein_scaffold1243	scaffold277:27836-28757	scaffold1243:29885-51065	0.000333333
Met_scaffold3234	protein_scaffold1243	scaffold3234:5430-5720	scaffold1243:29885-51065	0.001
Met_scaffold535	protein_scaffold1243	scaffold535:50589-63179	scaffold1243:29885-51065	0.008
protein_scaffold340	protein_scaffold1243	scaffold340:1538-19527	scaffold1243:29885-51065	0.0125
Thr_scaffold340	protein_scaffold1243	scaffold340:1538-19527	scaffold1243:29885-51065	0.029
Val_scaffold2208	protein_scaffold1243	scaffold2208:27296-30995	scaffold1243:29885-51065	0.0113333
Asp_scaffold340	protein_scaffold340	scaffold340:1538-19998	scaffold340:1538-19527	0.2485
Cys_scaffold208	protein_scaffold340	scaffold208:4456-10159	scaffold340:1538-19527	0.0155
glycogen_scaffold340	protein_scaffold340	scaffold340:1538-19998	scaffold340:1538-19527	0.1855
Leu_scaffold1070	protein_scaffold340	scaffold1070:5046-5634	scaffold340:1538-19527	0.0305
Met_scaffold3234	protein_scaffold340	scaffold3234:5430-5720	scaffold340:1538-19527	0.00183333
Arg_scaffold84	Ser_scaffold426	scaffold84:265945-272151	scaffold426:291060-307883	0.000666667
Asp_scaffold1243	Ser_scaffold426	scaffold1243:24058-64742	scaffold426:291060-307883	0.0241613
Asp_scaffold340	Ser_scaffold426	scaffold340:1538-19998	scaffold426:291060-307883	0.225571
Asp_scaffold426	Ser_scaffold426	scaffold426:290451-307883	scaffold426:291060-307883	0.377778
Cys_scaffold1597	Ser_scaffold426	scaffold1597:34877-37607	scaffold426:291060-307883	0.0748
Cys_scaffold208	Ser_scaffold426	scaffold208:4456-10159	scaffold426:291060-307883	0.0056
Glu_scaffold340	Ser_scaffold426	scaffold340:8678-19527	scaffold426:291060-307883	0.064
glycogen_scaffold1243	Ser_scaffold426	scaffold1243:16015-67096	scaffold426:291060-307883	0.025
glycogen_scaffold1597	Ser_scaffold426	scaffold1597:34877-36675	scaffold426:291060-307883	0.07
glycogen_scaffold340	Ser_scaffold426	scaffold340:1538-19998	scaffold426:291060-307883	0.139667
glycogen_scaffold389	Ser_scaffold426	scaffold389:87866-159458	scaffold426:291060-307883	0.0159375
glycogen_scaffold426	Ser_scaffold426	scaffold426:290451-307885	scaffold426:291060-307883	0.241
His_scaffold138	Ser_scaffold426	scaffold138:145001-468750	scaffold426:291060-307883	0.002
His_scaffold2548	Ser_scaffold426	scaffold2548:23631-24091	scaffold426:291060-307883	0.002
His_scaffold397	Ser_scaffold426	scaffold397:160278-172030	scaffold426:291060-307883	0.00075
His_scaffold66	Ser_scaffold426	scaffold66:32008-32028	scaffold426:291060-307883	0.002
His_scaffold78	Ser_scaffold426	scaffold78:36218-44136	scaffold426:291060-307883	0.00971429
Leu_scaffold1070	Ser_scaffold426	scaffold1070:5046-5634	scaffold426:291060-307883	0.0102
Leu_scaffold426	Ser_scaffold426		scaffold426:291060-307883	0.349667
Met_scaffold142	Ser_scaffold426	scaffold142:242445-243557	scaffold426:291060-307883	0.002
Met_scaffold1496	Ser_scaffold426	scaffold1496:36278-36312	scaffold426:291060-307883	0
Met_scaffold1610	Ser_scaffold426	scaffold1610:47819-51456	scaffold426:291060-307883	0.00633333
Met_scaffold206	Ser_scaffold426	scaffold206:183870-481521	scaffold426:291060-307883	0
Met_scaffold277	Ser_scaffold426	scaffold277:27836-28757	scaffold426:291060-307883	0.001
Met_scaffold3234	Ser_scaffold426	scaffold3234:5430-5720	scaffold426:291060-307883	0.000333333
Met_scaffold387	Ser_scaffold426	scaffold387:196162-328155	scaffold426:291060-307883	0
Met_scaffold44	Ser_scaffold426	scaffold44:179375-184172	scaffold426:291060-307883	0.0045
Met_scaffold535	Ser_scaffold426	scaffold535:50589-63179	scaffold426:291060-307883	0.00108333
Met_scaffold618	Ser_scaffold426	scaffold618:134231-148283	scaffold426:291060-307883	0.000178571
protein_scaffold1243	Ser_scaffold426	scaffold1243:29885-51065	scaffold426:291060-307883	0.022
protein_scaffold340	Ser_scaffold426	scaffold340:1538-19527	scaffold426:291060-307883	0.155
Tau_scaffold460	Ser_scaffold426	scaffold460:114825-114843	scaffold426:291060-307883	0.0323333
Tau_scaffold801	Ser_scaffold426	scaffold801:70568-83164	scaffold426:291060-307883	0.007
Thr_scaffold340	Ser_scaffold426	scaffold340:1538-19527	scaffold426:291060-307883	0.182
Val_scaffold2208	Ser_scaffold426	scaffold2208:27296-30995	scaffold426:291060-307883	0.000666667
Asp_scaffold1243	Tau_scaffold460	scaffold1243:24058-64742	scaffold460:114825-114843	0.00486022
Asp_scaffold340	Tau_scaffold460	scaffold340:1538-19998	scaffold460:114825-114843	0.0313524
Cys_scaffold1597	Tau_scaffold460	scaffold1597:34877-37607	scaffold460:114825-114843	0.0219333
Cys_scaffold208	Tau_scaffold460	scaffold208:4456-10159	scaffold460:114825-114843	0.0417333
Glu_scaffold340	Tau_scaffold460	scaffold340:8678-19527	scaffold460:114825-114843	0.00766667
glycogen_scaffold1243	Tau_scaffold460	scaffold1243:16015-67096	scaffold460:114825-114843	0.00651754
glycogen_scaffold1597	Tau_scaffold460	scaffold1597:34877-36675	scaffold460:114825-114843	0.0271667
glycogen_scaffold340	Tau_scaffold460	scaffold340:1538-19998	scaffold460:114825-114843	0.0194444
glycogen_scaffold389	Tau_scaffold460	scaffold389:87866-159458	scaffold460:114825-114843	0.0296667
His_scaffold2548	Tau_scaffold460	scaffold2548:23631-24091	scaffold460:114825-114843	0.00633333
His_scaffold66	Tau_scaffold460	scaffold66:32008-32028	scaffold460:114825-114843	0.000333333
His_scaffold78	Tau_scaffold460	scaffold78:36218-44136	scaffold460:114825-114843	0.000190476
Leu_scaffold1070	Tau_scaffold460	scaffold1070:5046-5634	scaffold460:114825-114843	0.0044
Met_scaffold1496	Tau_scaffold460	scaffold1496:36278-36312	scaffold460:114825-114843	0
Met_scaffold1610	Tau_scaffold460	scaffold1610:47819-51456	scaffold460:114825-114843	0.00705556
Met_scaffold277	Tau_scaffold460	scaffold277:27836-28757	scaffold460:114825-114843	0.000444444
Met_scaffold3234	Tau_scaffold460	scaffold3234:5430-5720	scaffold460:114825-114843	0.00211111
Met_scaffold535	Tau_scaffold460	scaffold535:50589-63179	scaffold460:114825-114843	0.00183333
protein_scaffold1243	Tau_scaffold460	scaffold1243:29885-51065	scaffold460:114825-114843	0.00533333
protein_scaffold340	Tau_scaffold460	scaffold340:1538-19527	scaffold460:114825-114843	0.023
Tau_scaffold801	Tau_scaffold460	scaffold801:70568-83164	scaffold460:114825-114843	0.0240556
Thr_scaffold340	Tau_scaffold460	scaffold340:1538-19527	scaffold460:114825-114843	0.0406667
Val_scaffold2208	Tau_scaffold460	scaffold2208:27296-30995	scaffold460:114825-114843	0.00722222
Asp_scaffold1243	Tau_scaffold801	scaffold1243:24058-64742	scaffold801:70568-83164	0.00100538
Asp_scaffold340	Tau_scaffold801	scaffold340:1538-19998	scaffold801:70568-83164	0.00609524
Cys_scaffold1597	Tau_scaffold801	scaffold1597:34877-37607	scaffold801:70568-83164	0.0163556
Cys_scaffold208	Tau_scaffold801	scaffold208:4456-10159	scaffold801:70568-83164	0.0408667
Glu_scaffold340	Tau_scaffold801	scaffold340:8678-19527	scaffold801:70568-83164	0.000666667
glycogen_scaffold1243	Tau_scaffold801	scaffold1243:16015-67096	scaffold801:70568-83164	0.00105263
glycogen_scaffold1597	Tau_scaffold801	scaffold1597:34877-36675	scaffold801:70568-83164	0.0179167
glycogen_scaffold340	Tau_scaffold801	scaffold340:1538-19998	scaffold801:70568-83164	0.00405556
His_scaffold2548	Tau_scaffold801	scaffold2548:23631-24091	scaffold801:70568-83164	0.00116667
His_scaffold66	Tau_scaffold801	scaffold66:32008-32028	scaffold801:70568-83164	0.0005
His_scaffold78	Tau_scaffold801	scaffold78:36218-44136	scaffold801:70568-83164	0.00688095
Leu_scaffold1070	Tau_scaffold801	scaffold1070:5046-5634	scaffold801:70568-83164	0.0151
Met_scaffold1496	Tau_scaffold801	scaffold1496:36278-36312	scaffold801:70568-83164	0.00211111
Met_scaffold1610	Tau_scaffold801	scaffold1610:47819-51456	scaffold801:70568-83164	0.0153056
Met_scaffold277	Tau_scaffold801	scaffold277:27836-28757	scaffold801:70568-83164	0.000111111
Met_scaffold3234	Tau_scaffold801	scaffold3234:5430-5720	scaffold801:70568-83164	0.009
Met_scaffold535	Tau_scaffold801	scaffold535:50589-63179	scaffold801:70568-83164	0.00465278
protein_scaffold1243	Tau_scaffold801	scaffold1243:29885-51065	scaffold801:70568-83164	0.0015
protein_scaffold340	Tau_scaffold801	scaffold340:1538-19527	scaffold801:70568-83164	0.00425
Thr_scaffold340	Tau_scaffold801	scaffold340:1538-19527	scaffold801:70568-83164	0.002
Val_scaffold2208	Tau_scaffold801	scaffold2208:27296-30995	scaffold801:70568-83164	0.0122778
Asp_scaffold340	Thr_scaffold340	scaffold340:1538-19998	scaffold340:1538-19527	0.414833
Cys_scaffold208	Thr_scaffold340	scaffold208:4456-10159	scaffold340:1538-19527	0.009
Glu_scaffold340	Thr_scaffold340	scaffold340:8678-19527	scaffold340:1538-19527	0.159
glycogen_scaffold1243	Thr_scaffold340	scaffold1243:16015-67096	scaffold340:1538-19527	0.027
glycogen_scaffold340	Thr_scaffold340	scaffold340:1538-19998	scaffold340:1538-19527	0.293
Leu_scaffold1070	Thr_scaffold340	scaffold1070:5046-5634	scaffold340:1538-19527	0.0548
Met_scaffold3234	Thr_scaffold340	scaffold3234:5430-5720	scaffold340:1538-19527	0.00133333
protein_scaffold340	Thr_scaffold340	scaffold340:1538-19527	scaffold340:1538-19527	0.2495
Asp_scaffold1243	Val_scaffold2208	scaffold1243:24058-64742	scaffold2208:27296-30995	0.006
Asp_scaffold340	Val_scaffold2208	scaffold340:1538-19998	scaffold2208:27296-30996	0.00613333
Cys_scaffold208	Val_scaffold2208	scaffold208:4456-10159	scaffold2208:27296-30997	0.00406667
Glu_scaffold340	Val_scaffold2208	scaffold340:8678-19527	scaffold2208:27296-30998	0.00233333
glycogen_scaffold1243	Val_scaffold2208	scaffold1243:16015-67096	scaffold2208:27296-30999	0.00703333
glycogen_scaffold340	Val_scaffold2208	scaffold340:1538-19998	scaffold2208:27296-31000	0.00277778
His_scaffold2548	Val_scaffold2208	scaffold2548:23631-24091	scaffold2208:27296-31001	0.00158333
Leu_scaffold1070	Val_scaffold2208	scaffold1070:5046-5634	scaffold2208:27296-31002	0.0168667
Met_scaffold3234	Val_scaffold2208	scaffold3234:5430-5720	scaffold2208:27296-31003	0.00122222
protein_scaffold340	Val_scaffold2208	scaffold340:1538-19527	scaffold2208:27296-31004	0.000166667
Thr_scaffold340	Val_scaffold2208	scaffold340:1538-19527	scaffold2208:27296-31005	0.0126667
